# Supplementary material for: Understanding the global rise of artemisinin resistance: Insights from over 100,000 Plasmodium falciparum samples
Source: eLife. 2025 Oct 2;14:e105544. doi: 10.7554/eLife.105544 (PMC12490857; doi:10.7554/eLife.105544)
Supplement: Figure 1—source data 1. [file elife-105544-fig1-data1.csv]

Sample	Country	Population	Year	Marker	Continent	Title	Sequencing Method
W16395	Papua New Guinea	OC	1980	3D7_REF	Oceania	Polymorphisms in Plasmodium falciparum Kelch 13 and P. vivax Kelch 12 Genes in Parasites Collected from Three South Pacific Countries Prior to Extensive Exposure to Artemisinin Combination Therapies.	Capillary electrophoresis
W16396	Papua New Guinea	OC	1980	3D7_REF	Oceania	Polymorphisms in Plasmodium falciparum Kelch 13 and P. vivax Kelch 12 Genes in Parasites Collected from Three South Pacific Countries Prior to Extensive Exposure to Artemisinin Combination Therapies.	Capillary electrophoresis
W16397	Papua New Guinea	OC	1980	3D7_REF	Oceania	Polymorphisms in Plasmodium falciparum Kelch 13 and P. vivax Kelch 12 Genes in Parasites Collected from Three South Pacific Countries Prior to Extensive Exposure to Artemisinin Combination Therapies.	Capillary electrophoresis
W16398	Papua New Guinea	OC	1980	3D7_REF	Oceania	Polymorphisms in Plasmodium falciparum Kelch 13 and P. vivax Kelch 12 Genes in Parasites Collected from Three South Pacific Countries Prior to Extensive Exposure to Artemisinin Combination Therapies.	Capillary electrophoresis
W16399	Papua New Guinea	OC	1980	3D7_REF	Oceania	Polymorphisms in Plasmodium falciparum Kelch 13 and P. vivax Kelch 12 Genes in Parasites Collected from Three South Pacific Countries Prior to Extensive Exposure to Artemisinin Combination Therapies.	Capillary electrophoresis
W16400	Papua New Guinea	OC	1980	3D7_REF	Oceania	Polymorphisms in Plasmodium falciparum Kelch 13 and P. vivax Kelch 12 Genes in Parasites Collected from Three South Pacific Countries Prior to Extensive Exposure to Artemisinin Combination Therapies.	Capillary electrophoresis
W16401	Papua New Guinea	OC	1980	3D7_REF	Oceania	Polymorphisms in Plasmodium falciparum Kelch 13 and P. vivax Kelch 12 Genes in Parasites Collected from Three South Pacific Countries Prior to Extensive Exposure to Artemisinin Combination Therapies.	Capillary electrophoresis
W16402	Papua New Guinea	OC	1980	3D7_REF	Oceania	Polymorphisms in Plasmodium falciparum Kelch 13 and P. vivax Kelch 12 Genes in Parasites Collected from Three South Pacific Countries Prior to Extensive Exposure to Artemisinin Combination Therapies.	Capillary electrophoresis
W16403	Papua New Guinea	OC	1980	3D7_REF	Oceania	Polymorphisms in Plasmodium falciparum Kelch 13 and P. vivax Kelch 12 Genes in Parasites Collected from Three South Pacific Countries Prior to Extensive Exposure to Artemisinin Combination Therapies.	Capillary electrophoresis
W16404	Papua New Guinea	OC	1980	3D7_REF	Oceania	Polymorphisms in Plasmodium falciparum Kelch 13 and P. vivax Kelch 12 Genes in Parasites Collected from Three South Pacific Countries Prior to Extensive Exposure to Artemisinin Combination Therapies.	Capillary electrophoresis
W16405	Papua New Guinea	OC	1980	3D7_REF	Oceania	Polymorphisms in Plasmodium falciparum Kelch 13 and P. vivax Kelch 12 Genes in Parasites Collected from Three South Pacific Countries Prior to Extensive Exposure to Artemisinin Combination Therapies.	Capillary electrophoresis
W16406	Papua New Guinea	OC	1980	3D7_REF	Oceania	Polymorphisms in Plasmodium falciparum Kelch 13 and P. vivax Kelch 12 Genes in Parasites Collected from Three South Pacific Countries Prior to Extensive Exposure to Artemisinin Combination Therapies.	Capillary electrophoresis
W16407	Papua New Guinea	OC	1980	3D7_REF	Oceania	Polymorphisms in Plasmodium falciparum Kelch 13 and P. vivax Kelch 12 Genes in Parasites Collected from Three South Pacific Countries Prior to Extensive Exposure to Artemisinin Combination Therapies.	Capillary electrophoresis
SPT34840	Gambia	AF-W	1984	3D7_REF	Africa	Pf7	WGS
SPT34841	Gambia	AF-W	1984	3D7_REF	Africa	Pf7	WGS
SPT34845	Gambia	AF-W	1984	3D7_REF	Africa	Pf7	WGS
SPT34849	Gambia	AF-W	1984	3D7_REF	Africa	Pf7	WGS
SPT34851	Gambia	AF-W	1984	3D7_REF	Africa	Pf7	WGS
SPT34853	Gambia	AF-W	1984	3D7_REF	Africa	Pf7	WGS
SPT34857	Gambia	AF-W	1984	3D7_REF	Africa	Pf7	WGS
SPT34858	Gambia	AF-W	1984	3D7_REF	Africa	Pf7	WGS
SPT34861	Gambia	AF-W	1984	3D7_REF	Africa	Pf7	WGS
SPT34863	Gambia	AF-W	1984	3D7_REF	Africa	Pf7	WGS
SPT34864	Gambia	AF-W	1984	3D7_REF	Africa	Pf7	WGS
SPT34866	Gambia	AF-W	1984	3D7_REF	Africa	Pf7	WGS
SPT34872	Gambia	AF-W	1984	3D7_REF	Africa	Pf7	WGS
SPT34876	Gambia	AF-W	1984	3D7_REF	Africa	Pf7	WGS
SPT34877	Gambia	AF-W	1984	3D7_REF	Africa	Pf7	WGS
SPT34884	Gambia	AF-W	1984	3D7_REF	Africa	Pf7	WGS
SPT34885	Gambia	AF-W	1984	3D7_REF	Africa	Pf7	WGS
SPT34890	Gambia	AF-W	1984	3D7_REF	Africa	Pf7	WGS
SPT34891	Gambia	AF-W	1984	3D7_REF	Africa	Pf7	WGS
SPT34892	Gambia	AF-W	1984	3D7_REF	Africa	Pf7	WGS
SPT34893	Gambia	AF-W	1984	3D7_REF	Africa	Pf7	WGS
SPT34900	Gambia	AF-W	1984	3D7_REF	Africa	Pf7	WGS
SPT34904	Gambia	AF-W	1984	3D7_REF	Africa	Pf7	WGS
SPT34908	Gambia	AF-W	1984	3D7_REF	Africa	Pf7	WGS
SPT34909	Gambia	AF-W	1984	3D7_REF	Africa	Pf7	WGS
SPT34910	Gambia	AF-W	1984	3D7_REF	Africa	Pf7	WGS
SPT34912	Gambia	AF-W	1984	3D7_REF	Africa	Pf7	WGS
SPT34913	Gambia	AF-W	1984	3D7_REF	Africa	Pf7	WGS
SPT34914	Gambia	AF-W	1984	3D7_REF	Africa	Pf7	WGS
SPT34924	Gambia	AF-W	1984	3D7_REF	Africa	Pf7	WGS
SPT34926	Gambia	AF-W	1984	3D7_REF	Africa	Pf7	WGS
SPT34927	Gambia	AF-W	1984	3D7_REF	Africa	Pf7	WGS
SPT34929	Gambia	AF-W	1984	3D7_REF	Africa	Pf7	WGS
SPT34930	Gambia	AF-W	1984	3D7_REF	Africa	Pf7	WGS
SPT34931	Gambia	AF-W	1984	3D7_REF	Africa	Pf7	WGS
SPT34936	Gambia	AF-W	1984	3D7_REF	Africa	Pf7	WGS
SPT34937	Gambia	AF-W	1984	3D7_REF	Africa	Pf7	WGS
SPT34938	Gambia	AF-W	1984	3D7_REF	Africa	Pf7	WGS
SPT34940	Gambia	AF-W	1984	3D7_REF	Africa	Pf7	WGS
SPT34943	Gambia	AF-W	1984	3D7_REF	Africa	Pf7	WGS
SPT34944	Gambia	AF-W	1984	3D7_REF	Africa	Pf7	WGS
SPT34945	Gambia	AF-W	1984	3D7_REF	Africa	Pf7	WGS
SPT34953	Gambia	AF-W	1984	3D7_REF	Africa	Pf7	WGS
SPT34955	Gambia	AF-W	1984	3D7_REF	Africa	Pf7	WGS
SPT34957	Gambia	AF-W	1984	3D7_REF	Africa	Pf7	WGS
SPT34959	Gambia	AF-W	1984	3D7_REF	Africa	Pf7	WGS
SPT34961	Gambia	AF-W	1984	3D7_REF	Africa	Pf7	WGS
SPT34969	Gambia	AF-W	1984	3D7_REF	Africa	Pf7	WGS
SPT34974	Gambia	AF-W	1984	3D7_REF	Africa	Pf7	WGS
SPT34977	Gambia	AF-W	1984	3D7_REF	Africa	Pf7	WGS
SPT34979	Gambia	AF-W	1984	3D7_REF	Africa	Pf7	WGS
SPT34981	Gambia	AF-W	1984	3D7_REF	Africa	Pf7	WGS
SPT34988	Gambia	AF-W	1984	3D7_REF	Africa	Pf7	WGS
SPT34989	Gambia	AF-W	1984	3D7_REF	Africa	Pf7	WGS
SPT34990	Gambia	AF-W	1984	3D7_REF	Africa	Pf7	WGS
SPT34991	Gambia	AF-W	1984	3D7_REF	Africa	Pf7	WGS
SPT34994	Gambia	AF-W	1984	3D7_REF	Africa	Pf7	WGS
SPT34996	Gambia	AF-W	1984	3D7_REF	Africa	Pf7	WGS
SPT35000	Gambia	AF-W	1984	3D7_REF	Africa	Pf7	WGS
SPT35004	Gambia	AF-W	1984	3D7_REF	Africa	Pf7	WGS
SPT35005	Gambia	AF-W	1984	3D7_REF	Africa	Pf7	WGS
SPT35012	Gambia	AF-W	1984	3D7_REF	Africa	Pf7	WGS
SPT35014	Gambia	AF-W	1984	3D7_REF	Africa	Pf7	WGS
SPT35019	Gambia	AF-W	1984	3D7_REF	Africa	Pf7	WGS
SPT35021	Gambia	AF-W	1984	3D7_REF	Africa	Pf7	WGS
SPT35030	Gambia	AF-W	1984	3D7_REF	Africa	Pf7	WGS
SPT35033	Gambia	AF-W	1984	3D7_REF	Africa	Pf7	WGS
SPT35037	Gambia	AF-W	1984	3D7_REF	Africa	Pf7	WGS
SPT35038	Gambia	AF-W	1984	3D7_REF	Africa	Pf7	WGS
W16408	Solomon Islands	OC	1987	3D7_REF	Oceania	Polymorphisms in Plasmodium falciparum Kelch 13 and P. vivax Kelch 12 Genes in Parasites Collected from Three South Pacific Countries Prior to Extensive Exposure to Artemisinin Combination Therapies.	Capillary electrophoresis
W16409	Solomon Islands	OC	1987	3D7_REF	Oceania	Polymorphisms in Plasmodium falciparum Kelch 13 and P. vivax Kelch 12 Genes in Parasites Collected from Three South Pacific Countries Prior to Extensive Exposure to Artemisinin Combination Therapies.	Capillary electrophoresis
W16410	Solomon Islands	OC	1987	3D7_REF	Oceania	Polymorphisms in Plasmodium falciparum Kelch 13 and P. vivax Kelch 12 Genes in Parasites Collected from Three South Pacific Countries Prior to Extensive Exposure to Artemisinin Combination Therapies.	Capillary electrophoresis
W16411	Solomon Islands	OC	1987	3D7_REF	Oceania	Polymorphisms in Plasmodium falciparum Kelch 13 and P. vivax Kelch 12 Genes in Parasites Collected from Three South Pacific Countries Prior to Extensive Exposure to Artemisinin Combination Therapies.	Capillary electrophoresis
W16412	Solomon Islands	OC	1987	3D7_REF	Oceania	Polymorphisms in Plasmodium falciparum Kelch 13 and P. vivax Kelch 12 Genes in Parasites Collected from Three South Pacific Countries Prior to Extensive Exposure to Artemisinin Combination Therapies.	Capillary electrophoresis
W16413	Solomon Islands	OC	1987	3D7_REF	Oceania	Polymorphisms in Plasmodium falciparum Kelch 13 and P. vivax Kelch 12 Genes in Parasites Collected from Three South Pacific Countries Prior to Extensive Exposure to Artemisinin Combination Therapies.	Capillary electrophoresis
SPT35115	Gambia	AF-W	1990	3D7_REF	Africa	Pf7	WGS
SPT35116	Gambia	AF-W	1990	3D7_REF	Africa	Pf7	WGS
SPT35117	Gambia	AF-W	1990	3D7_REF	Africa	Pf7	WGS
SPT35125	Gambia	AF-W	1990	3D7_REF	Africa	Pf7	WGS
SPT35128	Gambia	AF-W	1990	3D7_REF	Africa	Pf7	WGS
SPT35130	Gambia	AF-W	1990	3D7_REF	Africa	Pf7	WGS
SPT35132	Gambia	AF-W	1990	3D7_REF	Africa	Pf7	WGS
SPT35134	Gambia	AF-W	1990	3D7_REF	Africa	Pf7	WGS
SPT35109	Gambia	AF-W	1991	3D7_REF	Africa	Pf7	WGS
SPT35114	Gambia	AF-W	1991	3D7_REF	Africa	Pf7	WGS
W12452	Thailand	AS-SE-W	1991	Y604H	Asia	Natural selection of K13 mutants of Plasmodium falciparum in response to artemisinin combination therapies in Thailand.	Capillary electrophoresis
W12453	Thailand	AS-SE-W	1991	E605G	Asia	Natural selection of K13 mutants of Plasmodium falciparum in response to artemisinin combination therapies in Thailand.	Capillary electrophoresis
W12481	Thailand	AS-SE-W	1991	N609S	Asia	Natural selection of K13 mutants of Plasmodium falciparum in response to artemisinin combination therapies in Thailand.	Capillary electrophoresis
W16414	Thailand	AS-SE-W	1991	3D7_REF	Asia	Natural selection of K13 mutants of Plasmodium falciparum in response to artemisinin combination therapies in Thailand.	Capillary electrophoresis
W16415	Thailand	AS-SE-W	1991	3D7_REF	Asia	Natural selection of K13 mutants of Plasmodium falciparum in response to artemisinin combination therapies in Thailand.	Capillary electrophoresis
W16416	Thailand	AS-SE-W	1991	3D7_REF	Asia	Natural selection of K13 mutants of Plasmodium falciparum in response to artemisinin combination therapies in Thailand.	Capillary electrophoresis
W16417	Thailand	AS-SE-W	1991	3D7_REF	Asia	Natural selection of K13 mutants of Plasmodium falciparum in response to artemisinin combination therapies in Thailand.	Capillary electrophoresis
W16418	Thailand	AS-SE-W	1991	3D7_REF	Asia	Natural selection of K13 mutants of Plasmodium falciparum in response to artemisinin combination therapies in Thailand.	Capillary electrophoresis
W16419	Thailand	AS-SE-W	1991	3D7_REF	Asia	Natural selection of K13 mutants of Plasmodium falciparum in response to artemisinin combination therapies in Thailand.	Capillary electrophoresis
W16420	Thailand	AS-SE-W	1991	3D7_REF	Asia	Natural selection of K13 mutants of Plasmodium falciparum in response to artemisinin combination therapies in Thailand.	Capillary electrophoresis
W16421	Thailand	AS-SE-W	1991	3D7_REF	Asia	Natural selection of K13 mutants of Plasmodium falciparum in response to artemisinin combination therapies in Thailand.	Capillary electrophoresis
W16422	Thailand	AS-SE-W	1991	3D7_REF	Asia	Natural selection of K13 mutants of Plasmodium falciparum in response to artemisinin combination therapies in Thailand.	Capillary electrophoresis
W16423	Thailand	AS-SE-W	1991	3D7_REF	Asia	Natural selection of K13 mutants of Plasmodium falciparum in response to artemisinin combination therapies in Thailand.	Capillary electrophoresis
W16424	Thailand	AS-SE-W	1991	3D7_REF	Asia	Natural selection of K13 mutants of Plasmodium falciparum in response to artemisinin combination therapies in Thailand.	Capillary electrophoresis
W16425	Thailand	AS-SE-W	1991	3D7_REF	Asia	Natural selection of K13 mutants of Plasmodium falciparum in response to artemisinin combination therapies in Thailand.	Capillary electrophoresis
W16426	Thailand	AS-SE-W	1991	3D7_REF	Asia	Natural selection of K13 mutants of Plasmodium falciparum in response to artemisinin combination therapies in Thailand.	Capillary electrophoresis
W16427	Thailand	AS-SE-W	1991	3D7_REF	Asia	Natural selection of K13 mutants of Plasmodium falciparum in response to artemisinin combination therapies in Thailand.	Capillary electrophoresis
W16428	Thailand	AS-SE-W	1991	3D7_REF	Asia	Natural selection of K13 mutants of Plasmodium falciparum in response to artemisinin combination therapies in Thailand.	Capillary electrophoresis
W16429	Thailand	AS-SE-W	1991	3D7_REF	Asia	Natural selection of K13 mutants of Plasmodium falciparum in response to artemisinin combination therapies in Thailand.	Capillary electrophoresis
W16430	Thailand	AS-SE-W	1991	3D7_REF	Asia	Natural selection of K13 mutants of Plasmodium falciparum in response to artemisinin combination therapies in Thailand.	Capillary electrophoresis
W16431	Thailand	AS-SE-W	1991	3D7_REF	Asia	Natural selection of K13 mutants of Plasmodium falciparum in response to artemisinin combination therapies in Thailand.	Capillary electrophoresis
W16432	Thailand	AS-SE-W	1991	3D7_REF	Asia	Natural selection of K13 mutants of Plasmodium falciparum in response to artemisinin combination therapies in Thailand.	Capillary electrophoresis
W16433	Thailand	AS-SE-W	1991	3D7_REF	Asia	Natural selection of K13 mutants of Plasmodium falciparum in response to artemisinin combination therapies in Thailand.	Capillary electrophoresis
W16434	Thailand	AS-SE-W	1991	3D7_REF	Asia	Natural selection of K13 mutants of Plasmodium falciparum in response to artemisinin combination therapies in Thailand.	Capillary electrophoresis
W16435	Thailand	AS-SE-W	1991	3D7_REF	Asia	Natural selection of K13 mutants of Plasmodium falciparum in response to artemisinin combination therapies in Thailand.	Capillary electrophoresis
W16436	Thailand	AS-SE-W	1991	3D7_REF	Asia	Natural selection of K13 mutants of Plasmodium falciparum in response to artemisinin combination therapies in Thailand.	Capillary electrophoresis
W16437	Thailand	AS-SE-W	1991	3D7_REF	Asia	Natural selection of K13 mutants of Plasmodium falciparum in response to artemisinin combination therapies in Thailand.	Capillary electrophoresis
W16438	Thailand	AS-SE-W	1991	3D7_REF	Asia	Natural selection of K13 mutants of Plasmodium falciparum in response to artemisinin combination therapies in Thailand.	Capillary electrophoresis
W16439	Thailand	AS-SE-W	1991	3D7_REF	Asia	Natural selection of K13 mutants of Plasmodium falciparum in response to artemisinin combination therapies in Thailand.	Capillary electrophoresis
W16440	Thailand	AS-SE-W	1991	3D7_REF	Asia	Natural selection of K13 mutants of Plasmodium falciparum in response to artemisinin combination therapies in Thailand.	Capillary electrophoresis
W16441	Thailand	AS-SE-W	1991	3D7_REF	Asia	Natural selection of K13 mutants of Plasmodium falciparum in response to artemisinin combination therapies in Thailand.	Capillary electrophoresis
W16442	Thailand	AS-SE-W	1991	3D7_REF	Asia	Natural selection of K13 mutants of Plasmodium falciparum in response to artemisinin combination therapies in Thailand.	Capillary electrophoresis
W16443	Thailand	AS-SE-W	1991	3D7_REF	Asia	Natural selection of K13 mutants of Plasmodium falciparum in response to artemisinin combination therapies in Thailand.	Capillary electrophoresis
W16444	Thailand	AS-SE-W	1991	3D7_REF	Asia	Natural selection of K13 mutants of Plasmodium falciparum in response to artemisinin combination therapies in Thailand.	Capillary electrophoresis
W16445	Thailand	AS-SE-W	1991	3D7_REF	Asia	Natural selection of K13 mutants of Plasmodium falciparum in response to artemisinin combination therapies in Thailand.	Capillary electrophoresis
W16446	Thailand	AS-SE-W	1991	3D7_REF	Asia	Natural selection of K13 mutants of Plasmodium falciparum in response to artemisinin combination therapies in Thailand.	Capillary electrophoresis
PG0607-C	Cambodia	AS-SE-E	1993	3D7_REF	Asia	Pf7	WGS
PG0608-C	Cambodia	AS-SE-E	1993	3D7_REF	Asia	Pf7	WGS
PG0609-C	Cambodia	AS-SE-E	1993	3D7_REF	Asia	Pf7	WGS
PG0610-C	Cambodia	AS-SE-E	1993	3D7_REF	Asia	Pf7	WGS
PG0611-C	Cambodia	AS-SE-E	1993	3D7_REF	Asia	Pf7	WGS
SPT42828	Kenya	AF-E	1995	3D7_REF	Africa	Pf7	WGS
SPT42830	Kenya	AF-E	1995	3D7_REF	Africa	Pf7	WGS
SPT42833	Kenya	AF-E	1995	3D7_REF	Africa	Pf7	WGS
SPT42834	Kenya	AF-E	1995	3D7_REF	Africa	Pf7	WGS
SPT42835	Kenya	AF-E	1995	3D7_REF	Africa	Pf7	WGS
SPT42836	Kenya	AF-E	1995	3D7_REF	Africa	Pf7	WGS
SPT42837	Kenya	AF-E	1995	3D7_REF	Africa	Pf7	WGS
SPT42838	Kenya	AF-E	1995	3D7_REF	Africa	Pf7	WGS
SPT42839	Kenya	AF-E	1995	3D7_REF	Africa	Pf7	WGS
SPT42840	Kenya	AF-E	1995	3D7_REF	Africa	Pf7	WGS
SPT42841	Kenya	AF-E	1995	3D7_REF	Africa	Pf7	WGS
SPT42842	Kenya	AF-E	1995	3D7_REF	Africa	Pf7	WGS
SPT42843	Kenya	AF-E	1995	3D7_REF	Africa	Pf7	WGS
SPT42844	Kenya	AF-E	1995	3D7_REF	Africa	Pf7	WGS
SPT42845	Kenya	AF-E	1995	3D7_REF	Africa	Pf7	WGS
SPT42848	Kenya	AF-E	1995	3D7_REF	Africa	Pf7	WGS
SPT42849	Kenya	AF-E	1995	3D7_REF	Africa	Pf7	WGS
SPT42850	Kenya	AF-E	1995	3D7_REF	Africa	Pf7	WGS
SPT42852	Kenya	AF-E	1995	3D7_REF	Africa	Pf7	WGS
SPT42853	Kenya	AF-E	1995	3D7_REF	Africa	Pf7	WGS
SPT42854	Kenya	AF-E	1995	3D7_REF	Africa	Pf7	WGS
SPT42855	Kenya	AF-E	1995	3D7_REF	Africa	Pf7	WGS
SPT42856	Kenya	AF-E	1995	3D7_REF	Africa	Pf7	WGS
SPT42857	Kenya	AF-E	1995	3D7_REF	Africa	Pf7	WGS
SPT42861	Kenya	AF-E	1995	3D7_REF	Africa	Pf7	WGS
SPT42862	Kenya	AF-E	1995	3D7_REF	Africa	Pf7	WGS
SPT42863	Kenya	AF-E	1995	3D7_REF	Africa	Pf7	WGS
SPT42864	Kenya	AF-E	1995	3D7_REF	Africa	Pf7	WGS
SPT42865	Kenya	AF-E	1995	S600A	Africa	Pf7	WGS
SPT42866	Kenya	AF-E	1995	3D7_REF	Africa	Pf7	WGS
SPT42868	Kenya	AF-E	1995	3D7_REF	Africa	Pf7	WGS
SPT42869	Kenya	AF-E	1995	3D7_REF	Africa	Pf7	WGS
SPT42870	Kenya	AF-E	1995	3D7_REF	Africa	Pf7	WGS
SPT42872	Kenya	AF-E	1995	3D7_REF	Africa	Pf7	WGS
SPT42873	Kenya	AF-E	1995	3D7_REF	Africa	Pf7	WGS
SPT42874	Kenya	AF-E	1995	3D7_REF	Africa	Pf7	WGS
W47	Kenya	AF-E	1995	3D7_REF	Africa	No evidence of P. falciparum K13 artemisinin conferring mutations over a 24-year analysis in Coastal Kenya, but a near complete reversion to chloroquine wild type parasites.	Capillary electrophoresis
W48	Kenya	AF-E	1995	3D7_REF	Africa	No evidence of P. falciparum K13 artemisinin conferring mutations over a 24-year analysis in Coastal Kenya, but a near complete reversion to chloroquine wild type parasites.	Capillary electrophoresis
W49	Kenya	AF-E	1995	3D7_REF	Africa	No evidence of P. falciparum K13 artemisinin conferring mutations over a 24-year analysis in Coastal Kenya, but a near complete reversion to chloroquine wild type parasites.	Capillary electrophoresis
W50	Kenya	AF-E	1995	3D7_REF	Africa	No evidence of P. falciparum K13 artemisinin conferring mutations over a 24-year analysis in Coastal Kenya, but a near complete reversion to chloroquine wild type parasites.	Capillary electrophoresis
W51	Kenya	AF-E	1995	3D7_REF	Africa	No evidence of P. falciparum K13 artemisinin conferring mutations over a 24-year analysis in Coastal Kenya, but a near complete reversion to chloroquine wild type parasites.	Capillary electrophoresis
W52	Kenya	AF-E	1995	3D7_REF	Africa	No evidence of P. falciparum K13 artemisinin conferring mutations over a 24-year analysis in Coastal Kenya, but a near complete reversion to chloroquine wild type parasites.	Capillary electrophoresis
W53	Kenya	AF-E	1995	3D7_REF	Africa	No evidence of P. falciparum K13 artemisinin conferring mutations over a 24-year analysis in Coastal Kenya, but a near complete reversion to chloroquine wild type parasites.	Capillary electrophoresis
W7673	Kenya	AF-E	1995	A578S	Africa	No evidence of P. falciparum K13 artemisinin conferring mutations over a 24-year analysis in Coastal Kenya, but a near complete reversion to chloroquine wild type parasites.	Capillary electrophoresis
W7678	Kenya	AF-E	1995	A578V	Africa	No evidence of P. falciparum K13 artemisinin conferring mutations over a 24-year analysis in Coastal Kenya, but a near complete reversion to chloroquine wild type parasites.	Capillary electrophoresis
W16093	Kenya	AF-E	1995	3D7_REF	Africa	No evidence of P. falciparum K13 artemisinin conferring mutations over a 24-year analysis in Coastal Kenya, but a near complete reversion to chloroquine wild type parasites.	Capillary electrophoresis
W16094	Kenya	AF-E	1995	3D7_REF	Africa	No evidence of P. falciparum K13 artemisinin conferring mutations over a 24-year analysis in Coastal Kenya, but a near complete reversion to chloroquine wild type parasites.	Capillary electrophoresis
W16095	Kenya	AF-E	1995	3D7_REF	Africa	No evidence of P. falciparum K13 artemisinin conferring mutations over a 24-year analysis in Coastal Kenya, but a near complete reversion to chloroquine wild type parasites.	Capillary electrophoresis
W16096	Kenya	AF-E	1995	3D7_REF	Africa	No evidence of P. falciparum K13 artemisinin conferring mutations over a 24-year analysis in Coastal Kenya, but a near complete reversion to chloroquine wild type parasites.	Capillary electrophoresis
W16097	Kenya	AF-E	1995	3D7_REF	Africa	No evidence of P. falciparum K13 artemisinin conferring mutations over a 24-year analysis in Coastal Kenya, but a near complete reversion to chloroquine wild type parasites.	Capillary electrophoresis
W16098	Kenya	AF-E	1995	3D7_REF	Africa	No evidence of P. falciparum K13 artemisinin conferring mutations over a 24-year analysis in Coastal Kenya, but a near complete reversion to chloroquine wild type parasites.	Capillary electrophoresis
W16099	Kenya	AF-E	1995	3D7_REF	Africa	No evidence of P. falciparum K13 artemisinin conferring mutations over a 24-year analysis in Coastal Kenya, but a near complete reversion to chloroquine wild type parasites.	Capillary electrophoresis
W16100	Kenya	AF-E	1995	3D7_REF	Africa	No evidence of P. falciparum K13 artemisinin conferring mutations over a 24-year analysis in Coastal Kenya, but a near complete reversion to chloroquine wild type parasites.	Capillary electrophoresis
W16101	Kenya	AF-E	1995	3D7_REF	Africa	No evidence of P. falciparum K13 artemisinin conferring mutations over a 24-year analysis in Coastal Kenya, but a near complete reversion to chloroquine wild type parasites.	Capillary electrophoresis
W16102	Kenya	AF-E	1995	3D7_REF	Africa	No evidence of P. falciparum K13 artemisinin conferring mutations over a 24-year analysis in Coastal Kenya, but a near complete reversion to chloroquine wild type parasites.	Capillary electrophoresis
W16103	Kenya	AF-E	1995	3D7_REF	Africa	No evidence of P. falciparum K13 artemisinin conferring mutations over a 24-year analysis in Coastal Kenya, but a near complete reversion to chloroquine wild type parasites.	Capillary electrophoresis
W16104	Kenya	AF-E	1995	3D7_REF	Africa	No evidence of P. falciparum K13 artemisinin conferring mutations over a 24-year analysis in Coastal Kenya, but a near complete reversion to chloroquine wild type parasites.	Capillary electrophoresis
W16105	Kenya	AF-E	1995	3D7_REF	Africa	No evidence of P. falciparum K13 artemisinin conferring mutations over a 24-year analysis in Coastal Kenya, but a near complete reversion to chloroquine wild type parasites.	Capillary electrophoresis
W16106	Kenya	AF-E	1995	3D7_REF	Africa	No evidence of P. falciparum K13 artemisinin conferring mutations over a 24-year analysis in Coastal Kenya, but a near complete reversion to chloroquine wild type parasites.	Capillary electrophoresis
W16107	Kenya	AF-E	1995	3D7_REF	Africa	No evidence of P. falciparum K13 artemisinin conferring mutations over a 24-year analysis in Coastal Kenya, but a near complete reversion to chloroquine wild type parasites.	Capillary electrophoresis
W16108	Kenya	AF-E	1995	3D7_REF	Africa	No evidence of P. falciparum K13 artemisinin conferring mutations over a 24-year analysis in Coastal Kenya, but a near complete reversion to chloroquine wild type parasites.	Capillary electrophoresis
W16109	Kenya	AF-E	1995	3D7_REF	Africa	No evidence of P. falciparum K13 artemisinin conferring mutations over a 24-year analysis in Coastal Kenya, but a near complete reversion to chloroquine wild type parasites.	Capillary electrophoresis
W16110	Kenya	AF-E	1995	3D7_REF	Africa	No evidence of P. falciparum K13 artemisinin conferring mutations over a 24-year analysis in Coastal Kenya, but a near complete reversion to chloroquine wild type parasites.	Capillary electrophoresis
W16111	Kenya	AF-E	1995	3D7_REF	Africa	No evidence of P. falciparum K13 artemisinin conferring mutations over a 24-year analysis in Coastal Kenya, but a near complete reversion to chloroquine wild type parasites.	Capillary electrophoresis
W16112	Kenya	AF-E	1995	3D7_REF	Africa	No evidence of P. falciparum K13 artemisinin conferring mutations over a 24-year analysis in Coastal Kenya, but a near complete reversion to chloroquine wild type parasites.	Capillary electrophoresis
W16113	Kenya	AF-E	1995	3D7_REF	Africa	No evidence of P. falciparum K13 artemisinin conferring mutations over a 24-year analysis in Coastal Kenya, but a near complete reversion to chloroquine wild type parasites.	Capillary electrophoresis
W16114	Kenya	AF-E	1995	3D7_REF	Africa	No evidence of P. falciparum K13 artemisinin conferring mutations over a 24-year analysis in Coastal Kenya, but a near complete reversion to chloroquine wild type parasites.	Capillary electrophoresis
W16115	Kenya	AF-E	1995	3D7_REF	Africa	No evidence of P. falciparum K13 artemisinin conferring mutations over a 24-year analysis in Coastal Kenya, but a near complete reversion to chloroquine wild type parasites.	Capillary electrophoresis
W16116	Kenya	AF-E	1995	3D7_REF	Africa	No evidence of P. falciparum K13 artemisinin conferring mutations over a 24-year analysis in Coastal Kenya, but a near complete reversion to chloroquine wild type parasites.	Capillary electrophoresis
W16117	Kenya	AF-E	1995	3D7_REF	Africa	No evidence of P. falciparum K13 artemisinin conferring mutations over a 24-year analysis in Coastal Kenya, but a near complete reversion to chloroquine wild type parasites.	Capillary electrophoresis
W16118	Kenya	AF-E	1995	3D7_REF	Africa	No evidence of P. falciparum K13 artemisinin conferring mutations over a 24-year analysis in Coastal Kenya, but a near complete reversion to chloroquine wild type parasites.	Capillary electrophoresis
W16119	Kenya	AF-E	1995	3D7_REF	Africa	No evidence of P. falciparum K13 artemisinin conferring mutations over a 24-year analysis in Coastal Kenya, but a near complete reversion to chloroquine wild type parasites.	Capillary electrophoresis
W16120	Kenya	AF-E	1995	3D7_REF	Africa	No evidence of P. falciparum K13 artemisinin conferring mutations over a 24-year analysis in Coastal Kenya, but a near complete reversion to chloroquine wild type parasites.	Capillary electrophoresis
W16121	Kenya	AF-E	1995	3D7_REF	Africa	No evidence of P. falciparum K13 artemisinin conferring mutations over a 24-year analysis in Coastal Kenya, but a near complete reversion to chloroquine wild type parasites.	Capillary electrophoresis
W16122	Kenya	AF-E	1995	3D7_REF	Africa	No evidence of P. falciparum K13 artemisinin conferring mutations over a 24-year analysis in Coastal Kenya, but a near complete reversion to chloroquine wild type parasites.	Capillary electrophoresis
W16123	Kenya	AF-E	1995	3D7_REF	Africa	No evidence of P. falciparum K13 artemisinin conferring mutations over a 24-year analysis in Coastal Kenya, but a near complete reversion to chloroquine wild type parasites.	Capillary electrophoresis
W16124	Kenya	AF-E	1995	3D7_REF	Africa	No evidence of P. falciparum K13 artemisinin conferring mutations over a 24-year analysis in Coastal Kenya, but a near complete reversion to chloroquine wild type parasites.	Capillary electrophoresis
W16125	Kenya	AF-E	1995	3D7_REF	Africa	No evidence of P. falciparum K13 artemisinin conferring mutations over a 24-year analysis in Coastal Kenya, but a near complete reversion to chloroquine wild type parasites.	Capillary electrophoresis
W16126	Kenya	AF-E	1995	3D7_REF	Africa	No evidence of P. falciparum K13 artemisinin conferring mutations over a 24-year analysis in Coastal Kenya, but a near complete reversion to chloroquine wild type parasites.	Capillary electrophoresis
W16127	Kenya	AF-E	1995	3D7_REF	Africa	No evidence of P. falciparum K13 artemisinin conferring mutations over a 24-year analysis in Coastal Kenya, but a near complete reversion to chloroquine wild type parasites.	Capillary electrophoresis
W16128	Kenya	AF-E	1995	3D7_REF	Africa	No evidence of P. falciparum K13 artemisinin conferring mutations over a 24-year analysis in Coastal Kenya, but a near complete reversion to chloroquine wild type parasites.	Capillary electrophoresis
W16129	Kenya	AF-E	1995	3D7_REF	Africa	No evidence of P. falciparum K13 artemisinin conferring mutations over a 24-year analysis in Coastal Kenya, but a near complete reversion to chloroquine wild type parasites.	Capillary electrophoresis
W16130	Kenya	AF-E	1995	3D7_REF	Africa	No evidence of P. falciparum K13 artemisinin conferring mutations over a 24-year analysis in Coastal Kenya, but a near complete reversion to chloroquine wild type parasites.	Capillary electrophoresis
W16131	Kenya	AF-E	1995	3D7_REF	Africa	No evidence of P. falciparum K13 artemisinin conferring mutations over a 24-year analysis in Coastal Kenya, but a near complete reversion to chloroquine wild type parasites.	Capillary electrophoresis
W16132	Kenya	AF-E	1995	3D7_REF	Africa	No evidence of P. falciparum K13 artemisinin conferring mutations over a 24-year analysis in Coastal Kenya, but a near complete reversion to chloroquine wild type parasites.	Capillary electrophoresis
W16133	Kenya	AF-E	1995	3D7_REF	Africa	No evidence of P. falciparum K13 artemisinin conferring mutations over a 24-year analysis in Coastal Kenya, but a near complete reversion to chloroquine wild type parasites.	Capillary electrophoresis
W16134	Kenya	AF-E	1995	3D7_REF	Africa	No evidence of P. falciparum K13 artemisinin conferring mutations over a 24-year analysis in Coastal Kenya, but a near complete reversion to chloroquine wild type parasites.	Capillary electrophoresis
W16135	Kenya	AF-E	1995	3D7_REF	Africa	No evidence of P. falciparum K13 artemisinin conferring mutations over a 24-year analysis in Coastal Kenya, but a near complete reversion to chloroquine wild type parasites.	Capillary electrophoresis
W16136	Kenya	AF-E	1995	3D7_REF	Africa	No evidence of P. falciparum K13 artemisinin conferring mutations over a 24-year analysis in Coastal Kenya, but a near complete reversion to chloroquine wild type parasites.	Capillary electrophoresis
W16137	Kenya	AF-E	1995	3D7_REF	Africa	No evidence of P. falciparum K13 artemisinin conferring mutations over a 24-year analysis in Coastal Kenya, but a near complete reversion to chloroquine wild type parasites.	Capillary electrophoresis
W16138	Kenya	AF-E	1995	3D7_REF	Africa	No evidence of P. falciparum K13 artemisinin conferring mutations over a 24-year analysis in Coastal Kenya, but a near complete reversion to chloroquine wild type parasites.	Capillary electrophoresis
W16139	Kenya	AF-E	1995	3D7_REF	Africa	No evidence of P. falciparum K13 artemisinin conferring mutations over a 24-year analysis in Coastal Kenya, but a near complete reversion to chloroquine wild type parasites.	Capillary electrophoresis
W16140	Kenya	AF-E	1995	3D7_REF	Africa	No evidence of P. falciparum K13 artemisinin conferring mutations over a 24-year analysis in Coastal Kenya, but a near complete reversion to chloroquine wild type parasites.	Capillary electrophoresis
W16141	Kenya	AF-E	1995	3D7_REF	Africa	No evidence of P. falciparum K13 artemisinin conferring mutations over a 24-year analysis in Coastal Kenya, but a near complete reversion to chloroquine wild type parasites.	Capillary electrophoresis
W16142	Kenya	AF-E	1995	3D7_REF	Africa	No evidence of P. falciparum K13 artemisinin conferring mutations over a 24-year analysis in Coastal Kenya, but a near complete reversion to chloroquine wild type parasites.	Capillary electrophoresis
W16143	Kenya	AF-E	1995	3D7_REF	Africa	No evidence of P. falciparum K13 artemisinin conferring mutations over a 24-year analysis in Coastal Kenya, but a near complete reversion to chloroquine wild type parasites.	Capillary electrophoresis
W16144	Kenya	AF-E	1995	3D7_REF	Africa	No evidence of P. falciparum K13 artemisinin conferring mutations over a 24-year analysis in Coastal Kenya, but a near complete reversion to chloroquine wild type parasites.	Capillary electrophoresis
W16145	Kenya	AF-E	1995	3D7_REF	Africa	No evidence of P. falciparum K13 artemisinin conferring mutations over a 24-year analysis in Coastal Kenya, but a near complete reversion to chloroquine wild type parasites.	Capillary electrophoresis
W16146	Kenya	AF-E	1995	3D7_REF	Africa	No evidence of P. falciparum K13 artemisinin conferring mutations over a 24-year analysis in Coastal Kenya, but a near complete reversion to chloroquine wild type parasites.	Capillary electrophoresis
W16147	Kenya	AF-E	1995	3D7_REF	Africa	No evidence of P. falciparum K13 artemisinin conferring mutations over a 24-year analysis in Coastal Kenya, but a near complete reversion to chloroquine wild type parasites.	Capillary electrophoresis
W16148	Kenya	AF-E	1995	3D7_REF	Africa	No evidence of P. falciparum K13 artemisinin conferring mutations over a 24-year analysis in Coastal Kenya, but a near complete reversion to chloroquine wild type parasites.	Capillary electrophoresis
W16149	Kenya	AF-E	1995	3D7_REF	Africa	No evidence of P. falciparum K13 artemisinin conferring mutations over a 24-year analysis in Coastal Kenya, but a near complete reversion to chloroquine wild type parasites.	Capillary electrophoresis
W16150	Kenya	AF-E	1995	3D7_REF	Africa	No evidence of P. falciparum K13 artemisinin conferring mutations over a 24-year analysis in Coastal Kenya, but a near complete reversion to chloroquine wild type parasites.	Capillary electrophoresis
W16151	Kenya	AF-E	1995	3D7_REF	Africa	No evidence of P. falciparum K13 artemisinin conferring mutations over a 24-year analysis in Coastal Kenya, but a near complete reversion to chloroquine wild type parasites.	Capillary electrophoresis
W16152	Kenya	AF-E	1995	3D7_REF	Africa	No evidence of P. falciparum K13 artemisinin conferring mutations over a 24-year analysis in Coastal Kenya, but a near complete reversion to chloroquine wild type parasites.	Capillary electrophoresis
W16153	Kenya	AF-E	1995	3D7_REF	Africa	No evidence of P. falciparum K13 artemisinin conferring mutations over a 24-year analysis in Coastal Kenya, but a near complete reversion to chloroquine wild type parasites.	Capillary electrophoresis
W16154	Kenya	AF-E	1995	3D7_REF	Africa	No evidence of P. falciparum K13 artemisinin conferring mutations over a 24-year analysis in Coastal Kenya, but a near complete reversion to chloroquine wild type parasites.	Capillary electrophoresis
W16155	Kenya	AF-E	1995	3D7_REF	Africa	No evidence of P. falciparum K13 artemisinin conferring mutations over a 24-year analysis in Coastal Kenya, but a near complete reversion to chloroquine wild type parasites.	Capillary electrophoresis
W16156	Kenya	AF-E	1995	3D7_REF	Africa	No evidence of P. falciparum K13 artemisinin conferring mutations over a 24-year analysis in Coastal Kenya, but a near complete reversion to chloroquine wild type parasites.	Capillary electrophoresis
W16157	Kenya	AF-E	1995	3D7_REF	Africa	No evidence of P. falciparum K13 artemisinin conferring mutations over a 24-year analysis in Coastal Kenya, but a near complete reversion to chloroquine wild type parasites.	Capillary electrophoresis
W16158	Kenya	AF-E	1995	3D7_REF	Africa	No evidence of P. falciparum K13 artemisinin conferring mutations over a 24-year analysis in Coastal Kenya, but a near complete reversion to chloroquine wild type parasites.	Capillary electrophoresis
W16159	Kenya	AF-E	1995	3D7_REF	Africa	No evidence of P. falciparum K13 artemisinin conferring mutations over a 24-year analysis in Coastal Kenya, but a near complete reversion to chloroquine wild type parasites.	Capillary electrophoresis
W16160	Kenya	AF-E	1995	3D7_REF	Africa	No evidence of P. falciparum K13 artemisinin conferring mutations over a 24-year analysis in Coastal Kenya, but a near complete reversion to chloroquine wild type parasites.	Capillary electrophoresis
W16161	Kenya	AF-E	1995	3D7_REF	Africa	No evidence of P. falciparum K13 artemisinin conferring mutations over a 24-year analysis in Coastal Kenya, but a near complete reversion to chloroquine wild type parasites.	Capillary electrophoresis
W16162	Kenya	AF-E	1995	3D7_REF	Africa	No evidence of P. falciparum K13 artemisinin conferring mutations over a 24-year analysis in Coastal Kenya, but a near complete reversion to chloroquine wild type parasites.	Capillary electrophoresis
W16163	Kenya	AF-E	1995	3D7_REF	Africa	No evidence of P. falciparum K13 artemisinin conferring mutations over a 24-year analysis in Coastal Kenya, but a near complete reversion to chloroquine wild type parasites.	Capillary electrophoresis
W16164	Kenya	AF-E	1995	3D7_REF	Africa	No evidence of P. falciparum K13 artemisinin conferring mutations over a 24-year analysis in Coastal Kenya, but a near complete reversion to chloroquine wild type parasites.	Capillary electrophoresis
W16165	Kenya	AF-E	1995	3D7_REF	Africa	No evidence of P. falciparum K13 artemisinin conferring mutations over a 24-year analysis in Coastal Kenya, but a near complete reversion to chloroquine wild type parasites.	Capillary electrophoresis
W16166	Kenya	AF-E	1995	3D7_REF	Africa	No evidence of P. falciparum K13 artemisinin conferring mutations over a 24-year analysis in Coastal Kenya, but a near complete reversion to chloroquine wild type parasites.	Capillary electrophoresis
W16167	Kenya	AF-E	1995	3D7_REF	Africa	No evidence of P. falciparum K13 artemisinin conferring mutations over a 24-year analysis in Coastal Kenya, but a near complete reversion to chloroquine wild type parasites.	Capillary electrophoresis
W16168	Kenya	AF-E	1995	3D7_REF	Africa	No evidence of P. falciparum K13 artemisinin conferring mutations over a 24-year analysis in Coastal Kenya, but a near complete reversion to chloroquine wild type parasites.	Capillary electrophoresis
W16169	Kenya	AF-E	1995	3D7_REF	Africa	No evidence of P. falciparum K13 artemisinin conferring mutations over a 24-year analysis in Coastal Kenya, but a near complete reversion to chloroquine wild type parasites.	Capillary electrophoresis
W16170	Kenya	AF-E	1995	3D7_REF	Africa	No evidence of P. falciparum K13 artemisinin conferring mutations over a 24-year analysis in Coastal Kenya, but a near complete reversion to chloroquine wild type parasites.	Capillary electrophoresis
W16171	Kenya	AF-E	1995	3D7_REF	Africa	No evidence of P. falciparum K13 artemisinin conferring mutations over a 24-year analysis in Coastal Kenya, but a near complete reversion to chloroquine wild type parasites.	Capillary electrophoresis
W16172	Kenya	AF-E	1995	3D7_REF	Africa	No evidence of P. falciparum K13 artemisinin conferring mutations over a 24-year analysis in Coastal Kenya, but a near complete reversion to chloroquine wild type parasites.	Capillary electrophoresis
W16173	Kenya	AF-E	1995	3D7_REF	Africa	No evidence of P. falciparum K13 artemisinin conferring mutations over a 24-year analysis in Coastal Kenya, but a near complete reversion to chloroquine wild type parasites.	Capillary electrophoresis
W16174	Kenya	AF-E	1995	3D7_REF	Africa	No evidence of P. falciparum K13 artemisinin conferring mutations over a 24-year analysis in Coastal Kenya, but a near complete reversion to chloroquine wild type parasites.	Capillary electrophoresis
W16175	Kenya	AF-E	1995	3D7_REF	Africa	No evidence of P. falciparum K13 artemisinin conferring mutations over a 24-year analysis in Coastal Kenya, but a near complete reversion to chloroquine wild type parasites.	Capillary electrophoresis
W16176	Kenya	AF-E	1995	3D7_REF	Africa	No evidence of P. falciparum K13 artemisinin conferring mutations over a 24-year analysis in Coastal Kenya, but a near complete reversion to chloroquine wild type parasites.	Capillary electrophoresis
W16177	Kenya	AF-E	1995	3D7_REF	Africa	No evidence of P. falciparum K13 artemisinin conferring mutations over a 24-year analysis in Coastal Kenya, but a near complete reversion to chloroquine wild type parasites.	Capillary electrophoresis
W16178	Kenya	AF-E	1995	3D7_REF	Africa	No evidence of P. falciparum K13 artemisinin conferring mutations over a 24-year analysis in Coastal Kenya, but a near complete reversion to chloroquine wild type parasites.	Capillary electrophoresis
W16179	Kenya	AF-E	1995	3D7_REF	Africa	No evidence of P. falciparum K13 artemisinin conferring mutations over a 24-year analysis in Coastal Kenya, but a near complete reversion to chloroquine wild type parasites.	Capillary electrophoresis
W16180	Kenya	AF-E	1995	3D7_REF	Africa	No evidence of P. falciparum K13 artemisinin conferring mutations over a 24-year analysis in Coastal Kenya, but a near complete reversion to chloroquine wild type parasites.	Capillary electrophoresis
W16181	Kenya	AF-E	1995	3D7_REF	Africa	No evidence of P. falciparum K13 artemisinin conferring mutations over a 24-year analysis in Coastal Kenya, but a near complete reversion to chloroquine wild type parasites.	Capillary electrophoresis
W16182	Kenya	AF-E	1995	3D7_REF	Africa	No evidence of P. falciparum K13 artemisinin conferring mutations over a 24-year analysis in Coastal Kenya, but a near complete reversion to chloroquine wild type parasites.	Capillary electrophoresis
W16183	Kenya	AF-E	1995	3D7_REF	Africa	No evidence of P. falciparum K13 artemisinin conferring mutations over a 24-year analysis in Coastal Kenya, but a near complete reversion to chloroquine wild type parasites.	Capillary electrophoresis
W16184	Kenya	AF-E	1995	3D7_REF	Africa	No evidence of P. falciparum K13 artemisinin conferring mutations over a 24-year analysis in Coastal Kenya, but a near complete reversion to chloroquine wild type parasites.	Capillary electrophoresis
W16185	Kenya	AF-E	1995	3D7_REF	Africa	No evidence of P. falciparum K13 artemisinin conferring mutations over a 24-year analysis in Coastal Kenya, but a near complete reversion to chloroquine wild type parasites.	Capillary electrophoresis
W16186	Kenya	AF-E	1995	3D7_REF	Africa	No evidence of P. falciparum K13 artemisinin conferring mutations over a 24-year analysis in Coastal Kenya, but a near complete reversion to chloroquine wild type parasites.	Capillary electrophoresis
W16187	Kenya	AF-E	1995	3D7_REF	Africa	No evidence of P. falciparum K13 artemisinin conferring mutations over a 24-year analysis in Coastal Kenya, but a near complete reversion to chloroquine wild type parasites.	Capillary electrophoresis
W16188	Kenya	AF-E	1995	3D7_REF	Africa	No evidence of P. falciparum K13 artemisinin conferring mutations over a 24-year analysis in Coastal Kenya, but a near complete reversion to chloroquine wild type parasites.	Capillary electrophoresis
W16189	Kenya	AF-E	1995	3D7_REF	Africa	No evidence of P. falciparum K13 artemisinin conferring mutations over a 24-year analysis in Coastal Kenya, but a near complete reversion to chloroquine wild type parasites.	Capillary electrophoresis
W16190	Kenya	AF-E	1995	3D7_REF	Africa	No evidence of P. falciparum K13 artemisinin conferring mutations over a 24-year analysis in Coastal Kenya, but a near complete reversion to chloroquine wild type parasites.	Capillary electrophoresis
W16191	Kenya	AF-E	1995	3D7_REF	Africa	No evidence of P. falciparum K13 artemisinin conferring mutations over a 24-year analysis in Coastal Kenya, but a near complete reversion to chloroquine wild type parasites.	Capillary electrophoresis
W16192	Kenya	AF-E	1995	3D7_REF	Africa	No evidence of P. falciparum K13 artemisinin conferring mutations over a 24-year analysis in Coastal Kenya, but a near complete reversion to chloroquine wild type parasites.	Capillary electrophoresis
W16193	Kenya	AF-E	1995	3D7_REF	Africa	No evidence of P. falciparum K13 artemisinin conferring mutations over a 24-year analysis in Coastal Kenya, but a near complete reversion to chloroquine wild type parasites.	Capillary electrophoresis
W16194	Kenya	AF-E	1995	3D7_REF	Africa	No evidence of P. falciparum K13 artemisinin conferring mutations over a 24-year analysis in Coastal Kenya, but a near complete reversion to chloroquine wild type parasites.	Capillary electrophoresis
W16195	Kenya	AF-E	1995	3D7_REF	Africa	No evidence of P. falciparum K13 artemisinin conferring mutations over a 24-year analysis in Coastal Kenya, but a near complete reversion to chloroquine wild type parasites.	Capillary electrophoresis
W16196	Kenya	AF-E	1995	3D7_REF	Africa	No evidence of P. falciparum K13 artemisinin conferring mutations over a 24-year analysis in Coastal Kenya, but a near complete reversion to chloroquine wild type parasites.	Capillary electrophoresis
W16197	Kenya	AF-E	1995	3D7_REF	Africa	No evidence of P. falciparum K13 artemisinin conferring mutations over a 24-year analysis in Coastal Kenya, but a near complete reversion to chloroquine wild type parasites.	Capillary electrophoresis
W16198	Kenya	AF-E	1995	3D7_REF	Africa	No evidence of P. falciparum K13 artemisinin conferring mutations over a 24-year analysis in Coastal Kenya, but a near complete reversion to chloroquine wild type parasites.	Capillary electrophoresis
W16199	Kenya	AF-E	1995	3D7_REF	Africa	No evidence of P. falciparum K13 artemisinin conferring mutations over a 24-year analysis in Coastal Kenya, but a near complete reversion to chloroquine wild type parasites.	Capillary electrophoresis
W16200	Kenya	AF-E	1995	3D7_REF	Africa	No evidence of P. falciparum K13 artemisinin conferring mutations over a 24-year analysis in Coastal Kenya, but a near complete reversion to chloroquine wild type parasites.	Capillary electrophoresis
W16201	Kenya	AF-E	1995	3D7_REF	Africa	No evidence of P. falciparum K13 artemisinin conferring mutations over a 24-year analysis in Coastal Kenya, but a near complete reversion to chloroquine wild type parasites.	Capillary electrophoresis
W16202	Kenya	AF-E	1995	3D7_REF	Africa	No evidence of P. falciparum K13 artemisinin conferring mutations over a 24-year analysis in Coastal Kenya, but a near complete reversion to chloroquine wild type parasites.	Capillary electrophoresis
W16203	Kenya	AF-E	1995	3D7_REF	Africa	No evidence of P. falciparum K13 artemisinin conferring mutations over a 24-year analysis in Coastal Kenya, but a near complete reversion to chloroquine wild type parasites.	Capillary electrophoresis
W16204	Kenya	AF-E	1995	3D7_REF	Africa	No evidence of P. falciparum K13 artemisinin conferring mutations over a 24-year analysis in Coastal Kenya, but a near complete reversion to chloroquine wild type parasites.	Capillary electrophoresis
W16205	Kenya	AF-E	1995	3D7_REF	Africa	No evidence of P. falciparum K13 artemisinin conferring mutations over a 24-year analysis in Coastal Kenya, but a near complete reversion to chloroquine wild type parasites.	Capillary electrophoresis
W16206	Kenya	AF-E	1995	3D7_REF	Africa	No evidence of P. falciparum K13 artemisinin conferring mutations over a 24-year analysis in Coastal Kenya, but a near complete reversion to chloroquine wild type parasites.	Capillary electrophoresis
W16207	Kenya	AF-E	1995	3D7_REF	Africa	No evidence of P. falciparum K13 artemisinin conferring mutations over a 24-year analysis in Coastal Kenya, but a near complete reversion to chloroquine wild type parasites.	Capillary electrophoresis
W16208	Kenya	AF-E	1995	3D7_REF	Africa	No evidence of P. falciparum K13 artemisinin conferring mutations over a 24-year analysis in Coastal Kenya, but a near complete reversion to chloroquine wild type parasites.	Capillary electrophoresis
W16209	Kenya	AF-E	1995	3D7_REF	Africa	No evidence of P. falciparum K13 artemisinin conferring mutations over a 24-year analysis in Coastal Kenya, but a near complete reversion to chloroquine wild type parasites.	Capillary electrophoresis
W16210	Kenya	AF-E	1995	3D7_REF	Africa	No evidence of P. falciparum K13 artemisinin conferring mutations over a 24-year analysis in Coastal Kenya, but a near complete reversion to chloroquine wild type parasites.	Capillary electrophoresis
W16211	Kenya	AF-E	1995	3D7_REF	Africa	No evidence of P. falciparum K13 artemisinin conferring mutations over a 24-year analysis in Coastal Kenya, but a near complete reversion to chloroquine wild type parasites.	Capillary electrophoresis
W16212	Kenya	AF-E	1995	3D7_REF	Africa	No evidence of P. falciparum K13 artemisinin conferring mutations over a 24-year analysis in Coastal Kenya, but a near complete reversion to chloroquine wild type parasites.	Capillary electrophoresis
W16213	Kenya	AF-E	1995	3D7_REF	Africa	No evidence of P. falciparum K13 artemisinin conferring mutations over a 24-year analysis in Coastal Kenya, but a near complete reversion to chloroquine wild type parasites.	Capillary electrophoresis
W16214	Kenya	AF-E	1995	3D7_REF	Africa	No evidence of P. falciparum K13 artemisinin conferring mutations over a 24-year analysis in Coastal Kenya, but a near complete reversion to chloroquine wild type parasites.	Capillary electrophoresis
W16215	Kenya	AF-E	1995	3D7_REF	Africa	No evidence of P. falciparum K13 artemisinin conferring mutations over a 24-year analysis in Coastal Kenya, but a near complete reversion to chloroquine wild type parasites.	Capillary electrophoresis
SPT42876	Kenya	AF-E	1996	3D7_REF	Africa	Pf7	WGS
SPT42878	Kenya	AF-E	1996	3D7_REF	Africa	Pf7	WGS
SPT42880	Kenya	AF-E	1996	3D7_REF	Africa	Pf7	WGS
SPT42881	Kenya	AF-E	1996	3D7_REF	Africa	Pf7	WGS
SPT42882	Kenya	AF-E	1996	3D7_REF	Africa	Pf7	WGS
SPT42884	Kenya	AF-E	1996	3D7_REF	Africa	Pf7	WGS
SPT42886	Kenya	AF-E	1996	3D7_REF	Africa	Pf7	WGS
SPT42889	Kenya	AF-E	1996	3D7_REF	Africa	Pf7	WGS
SPT42890	Kenya	AF-E	1996	3D7_REF	Africa	Pf7	WGS
SPT42891	Kenya	AF-E	1996	3D7_REF	Africa	Pf7	WGS
SPT42892	Kenya	AF-E	1996	3D7_REF	Africa	Pf7	WGS
SPT42893	Kenya	AF-E	1996	3D7_REF	Africa	Pf7	WGS
SPT42896	Kenya	AF-E	1996	3D7_REF	Africa	Pf7	WGS
SPT42897	Kenya	AF-E	1996	3D7_REF	Africa	Pf7	WGS
SPT42898	Kenya	AF-E	1996	3D7_REF	Africa	Pf7	WGS
SPT42899	Kenya	AF-E	1996	3D7_REF	Africa	Pf7	WGS
SPT42900	Kenya	AF-E	1996	3D7_REF	Africa	Pf7	WGS
SPT42901	Kenya	AF-E	1996	3D7_REF	Africa	Pf7	WGS
SPT42902	Kenya	AF-E	1996	3D7_REF	Africa	Pf7	WGS
SPT42903	Kenya	AF-E	1996	3D7_REF	Africa	Pf7	WGS
SPT42904	Kenya	AF-E	1996	3D7_REF	Africa	Pf7	WGS
SPT42906	Kenya	AF-E	1996	3D7_REF	Africa	Pf7	WGS
SPT42907	Kenya	AF-E	1996	3D7_REF	Africa	Pf7	WGS
SPT42908	Kenya	AF-E	1996	3D7_REF	Africa	Pf7	WGS
SPT42912	Kenya	AF-E	1996	3D7_REF	Africa	Pf7	WGS
SPT42914	Kenya	AF-E	1996	3D7_REF	Africa	Pf7	WGS
SPT42916	Kenya	AF-E	1996	3D7_REF	Africa	Pf7	WGS
SPT42918	Kenya	AF-E	1996	3D7_REF	Africa	Pf7	WGS
SPT42919	Kenya	AF-E	1996	3D7_REF	Africa	Pf7	WGS
SPT42920	Kenya	AF-E	1996	3D7_REF	Africa	Pf7	WGS
SPT42921	Kenya	AF-E	1996	3D7_REF	Africa	Pf7	WGS
SPT42923	Kenya	AF-E	1996	3D7_REF	Africa	Pf7	WGS
SPT42925	Kenya	AF-E	1996	3D7_REF	Africa	Pf7	WGS
SPT42927	Kenya	AF-E	1996	3D7_REF	Africa	Pf7	WGS
SPT42929	Kenya	AF-E	1996	3D7_REF	Africa	Pf7	WGS
SPT42930	Kenya	AF-E	1996	3D7_REF	Africa	Pf7	WGS
SPT42931	Kenya	AF-E	1996	3D7_REF	Africa	Pf7	WGS
SPT42932	Kenya	AF-E	1996	3D7_REF	Africa	Pf7	WGS
SPT42933	Kenya	AF-E	1996	3D7_REF	Africa	Pf7	WGS
SPT42936	Kenya	AF-E	1996	3D7_REF	Africa	Pf7	WGS
SPT42937	Kenya	AF-E	1996	3D7_REF	Africa	Pf7	WGS
SPT42939	Kenya	AF-E	1996	3D7_REF	Africa	Pf7	WGS
SPT42940	Kenya	AF-E	1996	3D7_REF	Africa	Pf7	WGS
W16447	Solomon Islands	OC	1996	3D7_REF	Oceania	Little Polymorphism at the K13 Propeller Locus in Worldwide Plasmodium falciparum Populations Prior to the Introduction of Artemisinin Combination Therapies.	Capillary electrophoresis
W16448	Solomon Islands	OC	1996	3D7_REF	Oceania	Little Polymorphism at the K13 Propeller Locus in Worldwide Plasmodium falciparum Populations Prior to the Introduction of Artemisinin Combination Therapies.	Capillary electrophoresis
W16449	Solomon Islands	OC	1996	3D7_REF	Oceania	Little Polymorphism at the K13 Propeller Locus in Worldwide Plasmodium falciparum Populations Prior to the Introduction of Artemisinin Combination Therapies.	Capillary electrophoresis
W16450	Solomon Islands	OC	1996	3D7_REF	Oceania	Little Polymorphism at the K13 Propeller Locus in Worldwide Plasmodium falciparum Populations Prior to the Introduction of Artemisinin Combination Therapies.	Capillary electrophoresis
W16451	Solomon Islands	OC	1996	3D7_REF	Oceania	Little Polymorphism at the K13 Propeller Locus in Worldwide Plasmodium falciparum Populations Prior to the Introduction of Artemisinin Combination Therapies.	Capillary electrophoresis
W16452	Solomon Islands	OC	1996	3D7_REF	Oceania	Little Polymorphism at the K13 Propeller Locus in Worldwide Plasmodium falciparum Populations Prior to the Introduction of Artemisinin Combination Therapies.	Capillary electrophoresis
W16453	Solomon Islands	OC	1996	3D7_REF	Oceania	Little Polymorphism at the K13 Propeller Locus in Worldwide Plasmodium falciparum Populations Prior to the Introduction of Artemisinin Combination Therapies.	Capillary electrophoresis
W16454	Solomon Islands	OC	1996	3D7_REF	Oceania	Little Polymorphism at the K13 Propeller Locus in Worldwide Plasmodium falciparum Populations Prior to the Introduction of Artemisinin Combination Therapies.	Capillary electrophoresis
W16455	Solomon Islands	OC	1996	3D7_REF	Oceania	Little Polymorphism at the K13 Propeller Locus in Worldwide Plasmodium falciparum Populations Prior to the Introduction of Artemisinin Combination Therapies.	Capillary electrophoresis
W16456	Solomon Islands	OC	1996	3D7_REF	Oceania	Little Polymorphism at the K13 Propeller Locus in Worldwide Plasmodium falciparum Populations Prior to the Introduction of Artemisinin Combination Therapies.	Capillary electrophoresis
W16457	Solomon Islands	OC	1996	3D7_REF	Oceania	Little Polymorphism at the K13 Propeller Locus in Worldwide Plasmodium falciparum Populations Prior to the Introduction of Artemisinin Combination Therapies.	Capillary electrophoresis
W16458	Solomon Islands	OC	1996	3D7_REF	Oceania	Little Polymorphism at the K13 Propeller Locus in Worldwide Plasmodium falciparum Populations Prior to the Introduction of Artemisinin Combination Therapies.	Capillary electrophoresis
W16459	Solomon Islands	OC	1996	3D7_REF	Oceania	Little Polymorphism at the K13 Propeller Locus in Worldwide Plasmodium falciparum Populations Prior to the Introduction of Artemisinin Combination Therapies.	Capillary electrophoresis
W16460	Solomon Islands	OC	1996	3D7_REF	Oceania	Little Polymorphism at the K13 Propeller Locus in Worldwide Plasmodium falciparum Populations Prior to the Introduction of Artemisinin Combination Therapies.	Capillary electrophoresis
W16461	Solomon Islands	OC	1996	3D7_REF	Oceania	Little Polymorphism at the K13 Propeller Locus in Worldwide Plasmodium falciparum Populations Prior to the Introduction of Artemisinin Combination Therapies.	Capillary electrophoresis
W16462	Solomon Islands	OC	1996	3D7_REF	Oceania	Little Polymorphism at the K13 Propeller Locus in Worldwide Plasmodium falciparum Populations Prior to the Introduction of Artemisinin Combination Therapies.	Capillary electrophoresis
W16463	Solomon Islands	OC	1996	3D7_REF	Oceania	Little Polymorphism at the K13 Propeller Locus in Worldwide Plasmodium falciparum Populations Prior to the Introduction of Artemisinin Combination Therapies.	Capillary electrophoresis
W16464	Solomon Islands	OC	1996	3D7_REF	Oceania	Little Polymorphism at the K13 Propeller Locus in Worldwide Plasmodium falciparum Populations Prior to the Introduction of Artemisinin Combination Therapies.	Capillary electrophoresis
W16465	Solomon Islands	OC	1996	3D7_REF	Oceania	Little Polymorphism at the K13 Propeller Locus in Worldwide Plasmodium falciparum Populations Prior to the Introduction of Artemisinin Combination Therapies.	Capillary electrophoresis
W16466	Solomon Islands	OC	1996	3D7_REF	Oceania	Little Polymorphism at the K13 Propeller Locus in Worldwide Plasmodium falciparum Populations Prior to the Introduction of Artemisinin Combination Therapies.	Capillary electrophoresis
W16467	Solomon Islands	OC	1996	3D7_REF	Oceania	Little Polymorphism at the K13 Propeller Locus in Worldwide Plasmodium falciparum Populations Prior to the Introduction of Artemisinin Combination Therapies.	Capillary electrophoresis
W16468	Solomon Islands	OC	1996	3D7_REF	Oceania	Little Polymorphism at the K13 Propeller Locus in Worldwide Plasmodium falciparum Populations Prior to the Introduction of Artemisinin Combination Therapies.	Capillary electrophoresis
W16469	Solomon Islands	OC	1996	3D7_REF	Oceania	Little Polymorphism at the K13 Propeller Locus in Worldwide Plasmodium falciparum Populations Prior to the Introduction of Artemisinin Combination Therapies.	Capillary electrophoresis
W16470	Solomon Islands	OC	1996	3D7_REF	Oceania	Little Polymorphism at the K13 Propeller Locus in Worldwide Plasmodium falciparum Populations Prior to the Introduction of Artemisinin Combination Therapies.	Capillary electrophoresis
W16471	Solomon Islands	OC	1996	3D7_REF	Oceania	Little Polymorphism at the K13 Propeller Locus in Worldwide Plasmodium falciparum Populations Prior to the Introduction of Artemisinin Combination Therapies.	Capillary electrophoresis
W16472	Solomon Islands	OC	1996	3D7_REF	Oceania	Little Polymorphism at the K13 Propeller Locus in Worldwide Plasmodium falciparum Populations Prior to the Introduction of Artemisinin Combination Therapies.	Capillary electrophoresis
W16473	Solomon Islands	OC	1996	3D7_REF	Oceania	Little Polymorphism at the K13 Propeller Locus in Worldwide Plasmodium falciparum Populations Prior to the Introduction of Artemisinin Combination Therapies.	Capillary electrophoresis
W16474	Solomon Islands	OC	1996	3D7_REF	Oceania	Little Polymorphism at the K13 Propeller Locus in Worldwide Plasmodium falciparum Populations Prior to the Introduction of Artemisinin Combination Therapies.	Capillary electrophoresis
W16475	Solomon Islands	OC	1996	3D7_REF	Oceania	Little Polymorphism at the K13 Propeller Locus in Worldwide Plasmodium falciparum Populations Prior to the Introduction of Artemisinin Combination Therapies.	Capillary electrophoresis
W16476	Solomon Islands	OC	1996	3D7_REF	Oceania	Little Polymorphism at the K13 Propeller Locus in Worldwide Plasmodium falciparum Populations Prior to the Introduction of Artemisinin Combination Therapies.	Capillary electrophoresis
W16477	Solomon Islands	OC	1996	3D7_REF	Oceania	Little Polymorphism at the K13 Propeller Locus in Worldwide Plasmodium falciparum Populations Prior to the Introduction of Artemisinin Combination Therapies.	Capillary electrophoresis
W16478	Solomon Islands	OC	1996	3D7_REF	Oceania	Little Polymorphism at the K13 Propeller Locus in Worldwide Plasmodium falciparum Populations Prior to the Introduction of Artemisinin Combination Therapies.	Capillary electrophoresis
W16479	Solomon Islands	OC	1996	3D7_REF	Oceania	Little Polymorphism at the K13 Propeller Locus in Worldwide Plasmodium falciparum Populations Prior to the Introduction of Artemisinin Combination Therapies.	Capillary electrophoresis
W16480	Solomon Islands	OC	1996	3D7_REF	Oceania	Little Polymorphism at the K13 Propeller Locus in Worldwide Plasmodium falciparum Populations Prior to the Introduction of Artemisinin Combination Therapies.	Capillary electrophoresis
W16481	Solomon Islands	OC	1996	3D7_REF	Oceania	Little Polymorphism at the K13 Propeller Locus in Worldwide Plasmodium falciparum Populations Prior to the Introduction of Artemisinin Combination Therapies.	Capillary electrophoresis
W16482	Solomon Islands	OC	1996	3D7_REF	Oceania	Little Polymorphism at the K13 Propeller Locus in Worldwide Plasmodium falciparum Populations Prior to the Introduction of Artemisinin Combination Therapies.	Capillary electrophoresis
W16483	Solomon Islands	OC	1996	3D7_REF	Oceania	Little Polymorphism at the K13 Propeller Locus in Worldwide Plasmodium falciparum Populations Prior to the Introduction of Artemisinin Combination Therapies.	Capillary electrophoresis
W16484	Solomon Islands	OC	1996	3D7_REF	Oceania	Little Polymorphism at the K13 Propeller Locus in Worldwide Plasmodium falciparum Populations Prior to the Introduction of Artemisinin Combination Therapies.	Capillary electrophoresis
W16485	Solomon Islands	OC	1996	3D7_REF	Oceania	Little Polymorphism at the K13 Propeller Locus in Worldwide Plasmodium falciparum Populations Prior to the Introduction of Artemisinin Combination Therapies.	Capillary electrophoresis
W16486	Solomon Islands	OC	1996	3D7_REF	Oceania	Little Polymorphism at the K13 Propeller Locus in Worldwide Plasmodium falciparum Populations Prior to the Introduction of Artemisinin Combination Therapies.	Capillary electrophoresis
W16487	Solomon Islands	OC	1996	3D7_REF	Oceania	Little Polymorphism at the K13 Propeller Locus in Worldwide Plasmodium falciparum Populations Prior to the Introduction of Artemisinin Combination Therapies.	Capillary electrophoresis
PC4015-C	Kenya	AF-E	1997	3D7_REF	Africa	Pf7	WGS
PC4016-C	Kenya	AF-E	1997	3D7_REF	Africa	Pf7	WGS
PC4018-C	Kenya	AF-E	1997	3D7_REF	Africa	Pf7	WGS
PC4019-C	Kenya	AF-E	1997	3D7_REF	Africa	Pf7	WGS
PC4021-C	Kenya	AF-E	1997	3D7_REF	Africa	Pf7	WGS
PC4025-C	Kenya	AF-E	1997	3D7_REF	Africa	Pf7	WGS
PC4026-C	Kenya	AF-E	1997	3D7_REF	Africa	Pf7	WGS
PC4030-C	Kenya	AF-E	1997	3D7_REF	Africa	Pf7	WGS
PC4032-C	Kenya	AF-E	1997	3D7_REF	Africa	Pf7	WGS
PC4033-C	Kenya	AF-E	1997	3D7_REF	Africa	Pf7	WGS
PC4034-C	Kenya	AF-E	1997	3D7_REF	Africa	Pf7	WGS
PC4035-C	Kenya	AF-E	1997	3D7_REF	Africa	Pf7	WGS
PC4036-C	Kenya	AF-E	1997	3D7_REF	Africa	Pf7	WGS
PC4037-C	Kenya	AF-E	1997	3D7_REF	Africa	Pf7	WGS
PC4038-C	Kenya	AF-E	1997	3D7_REF	Africa	Pf7	WGS
PC4042-C	Kenya	AF-E	1997	3D7_REF	Africa	Pf7	WGS
PC4044-C	Kenya	AF-E	1997	3D7_REF	Africa	Pf7	WGS
PC4045-C	Kenya	AF-E	1997	3D7_REF	Africa	Pf7	WGS
PC4048-C	Kenya	AF-E	1997	3D7_REF	Africa	Pf7	WGS
SPT42941	Kenya	AF-E	1997	3D7_REF	Africa	Pf7	WGS
SPT42942	Kenya	AF-E	1997	3D7_REF	Africa	Pf7	WGS
SPT42943	Kenya	AF-E	1997	3D7_REF	Africa	Pf7	WGS
W5595	Thailand	AS-SE-W	1997	R539T	Asia	Natural selection of K13 mutants of Plasmodium falciparum in response to artemisinin combination therapies in Thailand.	Capillary electrophoresis
W16506	Philippines	AS-SE-E	1997	3D7_REF	Asia	Little Polymorphism at the K13 Propeller Locus in Worldwide Plasmodium falciparum Populations Prior to the Introduction of Artemisinin Combination Therapies.	Capillary electrophoresis
W16507	Philippines	AS-SE-E	1997	3D7_REF	Asia	Little Polymorphism at the K13 Propeller Locus in Worldwide Plasmodium falciparum Populations Prior to the Introduction of Artemisinin Combination Therapies.	Capillary electrophoresis
W16508	Philippines	AS-SE-E	1997	3D7_REF	Asia	Little Polymorphism at the K13 Propeller Locus in Worldwide Plasmodium falciparum Populations Prior to the Introduction of Artemisinin Combination Therapies.	Capillary electrophoresis
W16509	Philippines	AS-SE-E	1997	3D7_REF	Asia	Little Polymorphism at the K13 Propeller Locus in Worldwide Plasmodium falciparum Populations Prior to the Introduction of Artemisinin Combination Therapies.	Capillary electrophoresis
W16510	Philippines	AS-SE-E	1997	3D7_REF	Asia	Little Polymorphism at the K13 Propeller Locus in Worldwide Plasmodium falciparum Populations Prior to the Introduction of Artemisinin Combination Therapies.	Capillary electrophoresis
W16511	Philippines	AS-SE-E	1997	3D7_REF	Asia	Little Polymorphism at the K13 Propeller Locus in Worldwide Plasmodium falciparum Populations Prior to the Introduction of Artemisinin Combination Therapies.	Capillary electrophoresis
W16512	Philippines	AS-SE-E	1997	3D7_REF	Asia	Little Polymorphism at the K13 Propeller Locus in Worldwide Plasmodium falciparum Populations Prior to the Introduction of Artemisinin Combination Therapies.	Capillary electrophoresis
W16513	Philippines	AS-SE-E	1997	3D7_REF	Asia	Little Polymorphism at the K13 Propeller Locus in Worldwide Plasmodium falciparum Populations Prior to the Introduction of Artemisinin Combination Therapies.	Capillary electrophoresis
W16514	Philippines	AS-SE-E	1997	3D7_REF	Asia	Little Polymorphism at the K13 Propeller Locus in Worldwide Plasmodium falciparum Populations Prior to the Introduction of Artemisinin Combination Therapies.	Capillary electrophoresis
W16515	Philippines	AS-SE-E	1997	3D7_REF	Asia	Little Polymorphism at the K13 Propeller Locus in Worldwide Plasmodium falciparum Populations Prior to the Introduction of Artemisinin Combination Therapies.	Capillary electrophoresis
W16516	Philippines	AS-SE-E	1997	3D7_REF	Asia	Little Polymorphism at the K13 Propeller Locus in Worldwide Plasmodium falciparum Populations Prior to the Introduction of Artemisinin Combination Therapies.	Capillary electrophoresis
W16517	Philippines	AS-SE-E	1997	3D7_REF	Asia	Little Polymorphism at the K13 Propeller Locus in Worldwide Plasmodium falciparum Populations Prior to the Introduction of Artemisinin Combination Therapies.	Capillary electrophoresis
W16518	Philippines	AS-SE-E	1997	3D7_REF	Asia	Little Polymorphism at the K13 Propeller Locus in Worldwide Plasmodium falciparum Populations Prior to the Introduction of Artemisinin Combination Therapies.	Capillary electrophoresis
W16519	Philippines	AS-SE-E	1997	3D7_REF	Asia	Little Polymorphism at the K13 Propeller Locus in Worldwide Plasmodium falciparum Populations Prior to the Introduction of Artemisinin Combination Therapies.	Capillary electrophoresis
W16520	Philippines	AS-SE-E	1997	3D7_REF	Asia	Little Polymorphism at the K13 Propeller Locus in Worldwide Plasmodium falciparum Populations Prior to the Introduction of Artemisinin Combination Therapies.	Capillary electrophoresis
W16521	Philippines	AS-SE-E	1997	3D7_REF	Asia	Little Polymorphism at the K13 Propeller Locus in Worldwide Plasmodium falciparum Populations Prior to the Introduction of Artemisinin Combination Therapies.	Capillary electrophoresis
W16522	Philippines	AS-SE-E	1997	3D7_REF	Asia	Little Polymorphism at the K13 Propeller Locus in Worldwide Plasmodium falciparum Populations Prior to the Introduction of Artemisinin Combination Therapies.	Capillary electrophoresis
W16523	Philippines	AS-SE-E	1997	3D7_REF	Asia	Little Polymorphism at the K13 Propeller Locus in Worldwide Plasmodium falciparum Populations Prior to the Introduction of Artemisinin Combination Therapies.	Capillary electrophoresis
W16524	Philippines	AS-SE-E	1997	3D7_REF	Asia	Little Polymorphism at the K13 Propeller Locus in Worldwide Plasmodium falciparum Populations Prior to the Introduction of Artemisinin Combination Therapies.	Capillary electrophoresis
W16525	Philippines	AS-SE-E	1997	3D7_REF	Asia	Little Polymorphism at the K13 Propeller Locus in Worldwide Plasmodium falciparum Populations Prior to the Introduction of Artemisinin Combination Therapies.	Capillary electrophoresis
W16526	Philippines	AS-SE-E	1997	3D7_REF	Asia	Little Polymorphism at the K13 Propeller Locus in Worldwide Plasmodium falciparum Populations Prior to the Introduction of Artemisinin Combination Therapies.	Capillary electrophoresis
W16527	Philippines	AS-SE-E	1997	3D7_REF	Asia	Little Polymorphism at the K13 Propeller Locus in Worldwide Plasmodium falciparum Populations Prior to the Introduction of Artemisinin Combination Therapies.	Capillary electrophoresis
W16528	Philippines	AS-SE-E	1997	3D7_REF	Asia	Little Polymorphism at the K13 Propeller Locus in Worldwide Plasmodium falciparum Populations Prior to the Introduction of Artemisinin Combination Therapies.	Capillary electrophoresis
W16529	Philippines	AS-SE-E	1997	3D7_REF	Asia	Little Polymorphism at the K13 Propeller Locus in Worldwide Plasmodium falciparum Populations Prior to the Introduction of Artemisinin Combination Therapies.	Capillary electrophoresis
W16530	Philippines	AS-SE-E	1997	3D7_REF	Asia	Little Polymorphism at the K13 Propeller Locus in Worldwide Plasmodium falciparum Populations Prior to the Introduction of Artemisinin Combination Therapies.	Capillary electrophoresis
W16531	Philippines	AS-SE-E	1997	3D7_REF	Asia	Little Polymorphism at the K13 Propeller Locus in Worldwide Plasmodium falciparum Populations Prior to the Introduction of Artemisinin Combination Therapies.	Capillary electrophoresis
W16532	Philippines	AS-SE-E	1997	3D7_REF	Asia	Little Polymorphism at the K13 Propeller Locus in Worldwide Plasmodium falciparum Populations Prior to the Introduction of Artemisinin Combination Therapies.	Capillary electrophoresis
W16533	Philippines	AS-SE-E	1997	3D7_REF	Asia	Little Polymorphism at the K13 Propeller Locus in Worldwide Plasmodium falciparum Populations Prior to the Introduction of Artemisinin Combination Therapies.	Capillary electrophoresis
W16534	Philippines	AS-SE-E	1997	3D7_REF	Asia	Little Polymorphism at the K13 Propeller Locus in Worldwide Plasmodium falciparum Populations Prior to the Introduction of Artemisinin Combination Therapies.	Capillary electrophoresis
W16535	Philippines	AS-SE-E	1997	3D7_REF	Asia	Little Polymorphism at the K13 Propeller Locus in Worldwide Plasmodium falciparum Populations Prior to the Introduction of Artemisinin Combination Therapies.	Capillary electrophoresis
W16536	Philippines	AS-SE-E	1997	3D7_REF	Asia	Little Polymorphism at the K13 Propeller Locus in Worldwide Plasmodium falciparum Populations Prior to the Introduction of Artemisinin Combination Therapies.	Capillary electrophoresis
W16537	Philippines	AS-SE-E	1997	3D7_REF	Asia	Little Polymorphism at the K13 Propeller Locus in Worldwide Plasmodium falciparum Populations Prior to the Introduction of Artemisinin Combination Therapies.	Capillary electrophoresis
W16538	Philippines	AS-SE-E	1997	3D7_REF	Asia	Little Polymorphism at the K13 Propeller Locus in Worldwide Plasmodium falciparum Populations Prior to the Introduction of Artemisinin Combination Therapies.	Capillary electrophoresis
W16539	Philippines	AS-SE-E	1997	3D7_REF	Asia	Little Polymorphism at the K13 Propeller Locus in Worldwide Plasmodium falciparum Populations Prior to the Introduction of Artemisinin Combination Therapies.	Capillary electrophoresis
W16540	Thailand	AS-SE-W	1997	3D7_REF	Asia	Natural selection of K13 mutants of Plasmodium falciparum in response to artemisinin combination therapies in Thailand.	Capillary electrophoresis
W16541	Thailand	AS-SE-W	1997	3D7_REF	Asia	Natural selection of K13 mutants of Plasmodium falciparum in response to artemisinin combination therapies in Thailand.	Capillary electrophoresis
W16542	Thailand	AS-SE-W	1997	3D7_REF	Asia	Natural selection of K13 mutants of Plasmodium falciparum in response to artemisinin combination therapies in Thailand.	Capillary electrophoresis
W16543	Thailand	AS-SE-W	1997	3D7_REF	Asia	Natural selection of K13 mutants of Plasmodium falciparum in response to artemisinin combination therapies in Thailand.	Capillary electrophoresis
W16544	Thailand	AS-SE-W	1997	3D7_REF	Asia	Natural selection of K13 mutants of Plasmodium falciparum in response to artemisinin combination therapies in Thailand.	Capillary electrophoresis
W16545	Thailand	AS-SE-W	1997	3D7_REF	Asia	Natural selection of K13 mutants of Plasmodium falciparum in response to artemisinin combination therapies in Thailand.	Capillary electrophoresis
W16546	Thailand	AS-SE-W	1997	3D7_REF	Asia	Natural selection of K13 mutants of Plasmodium falciparum in response to artemisinin combination therapies in Thailand.	Capillary electrophoresis
W16547	Thailand	AS-SE-W	1997	3D7_REF	Asia	Natural selection of K13 mutants of Plasmodium falciparum in response to artemisinin combination therapies in Thailand.	Capillary electrophoresis
W16548	Thailand	AS-SE-W	1997	3D7_REF	Asia	Natural selection of K13 mutants of Plasmodium falciparum in response to artemisinin combination therapies in Thailand.	Capillary electrophoresis
W16549	Thailand	AS-SE-W	1997	3D7_REF	Asia	Natural selection of K13 mutants of Plasmodium falciparum in response to artemisinin combination therapies in Thailand.	Capillary electrophoresis
W16550	Thailand	AS-SE-W	1997	3D7_REF	Asia	Natural selection of K13 mutants of Plasmodium falciparum in response to artemisinin combination therapies in Thailand.	Capillary electrophoresis
W16551	Thailand	AS-SE-W	1997	3D7_REF	Asia	Natural selection of K13 mutants of Plasmodium falciparum in response to artemisinin combination therapies in Thailand.	Capillary electrophoresis
W16552	Thailand	AS-SE-W	1997	3D7_REF	Asia	Natural selection of K13 mutants of Plasmodium falciparum in response to artemisinin combination therapies in Thailand.	Capillary electrophoresis
W16553	Thailand	AS-SE-W	1997	3D7_REF	Asia	Natural selection of K13 mutants of Plasmodium falciparum in response to artemisinin combination therapies in Thailand.	Capillary electrophoresis
W16554	Thailand	AS-SE-W	1997	3D7_REF	Asia	Natural selection of K13 mutants of Plasmodium falciparum in response to artemisinin combination therapies in Thailand.	Capillary electrophoresis
W16555	Thailand	AS-SE-W	1997	3D7_REF	Asia	Natural selection of K13 mutants of Plasmodium falciparum in response to artemisinin combination therapies in Thailand.	Capillary electrophoresis
W16556	Thailand	AS-SE-W	1997	3D7_REF	Asia	Natural selection of K13 mutants of Plasmodium falciparum in response to artemisinin combination therapies in Thailand.	Capillary electrophoresis
W16557	Thailand	AS-SE-W	1997	3D7_REF	Asia	Natural selection of K13 mutants of Plasmodium falciparum in response to artemisinin combination therapies in Thailand.	Capillary electrophoresis
W16558	Thailand	AS-SE-W	1997	3D7_REF	Asia	Natural selection of K13 mutants of Plasmodium falciparum in response to artemisinin combination therapies in Thailand.	Capillary electrophoresis
W16559	Thailand	AS-SE-W	1997	3D7_REF	Asia	Natural selection of K13 mutants of Plasmodium falciparum in response to artemisinin combination therapies in Thailand.	Capillary electrophoresis
W16560	Thailand	AS-SE-W	1997	3D7_REF	Asia	Natural selection of K13 mutants of Plasmodium falciparum in response to artemisinin combination therapies in Thailand.	Capillary electrophoresis
W16561	Thailand	AS-SE-W	1997	3D7_REF	Asia	Natural selection of K13 mutants of Plasmodium falciparum in response to artemisinin combination therapies in Thailand.	Capillary electrophoresis
W16562	Thailand	AS-SE-W	1997	3D7_REF	Asia	Natural selection of K13 mutants of Plasmodium falciparum in response to artemisinin combination therapies in Thailand.	Capillary electrophoresis
W16563	Thailand	AS-SE-W	1997	3D7_REF	Asia	Natural selection of K13 mutants of Plasmodium falciparum in response to artemisinin combination therapies in Thailand.	Capillary electrophoresis
W16564	Thailand	AS-SE-W	1997	3D7_REF	Asia	Natural selection of K13 mutants of Plasmodium falciparum in response to artemisinin combination therapies in Thailand.	Capillary electrophoresis
W16565	Thailand	AS-SE-W	1997	3D7_REF	Asia	Natural selection of K13 mutants of Plasmodium falciparum in response to artemisinin combination therapies in Thailand.	Capillary electrophoresis
W16566	Thailand	AS-SE-W	1997	3D7_REF	Asia	Natural selection of K13 mutants of Plasmodium falciparum in response to artemisinin combination therapies in Thailand.	Capillary electrophoresis
W16567	Thailand	AS-SE-W	1997	3D7_REF	Asia	Natural selection of K13 mutants of Plasmodium falciparum in response to artemisinin combination therapies in Thailand.	Capillary electrophoresis
W16568	Thailand	AS-SE-W	1997	3D7_REF	Asia	Natural selection of K13 mutants of Plasmodium falciparum in response to artemisinin combination therapies in Thailand.	Capillary electrophoresis
W16569	Thailand	AS-SE-W	1997	3D7_REF	Asia	Natural selection of K13 mutants of Plasmodium falciparum in response to artemisinin combination therapies in Thailand.	Capillary electrophoresis
W16570	Thailand	AS-SE-W	1997	3D7_REF	Asia	Natural selection of K13 mutants of Plasmodium falciparum in response to artemisinin combination therapies in Thailand.	Capillary electrophoresis
W16571	Thailand	AS-SE-W	1997	3D7_REF	Asia	Natural selection of K13 mutants of Plasmodium falciparum in response to artemisinin combination therapies in Thailand.	Capillary electrophoresis
W16572	Thailand	AS-SE-W	1997	3D7_REF	Asia	Natural selection of K13 mutants of Plasmodium falciparum in response to artemisinin combination therapies in Thailand.	Capillary electrophoresis
W16573	Thailand	AS-SE-W	1997	3D7_REF	Asia	Natural selection of K13 mutants of Plasmodium falciparum in response to artemisinin combination therapies in Thailand.	Capillary electrophoresis
W16574	Thailand	AS-SE-W	1997	3D7_REF	Asia	Natural selection of K13 mutants of Plasmodium falciparum in response to artemisinin combination therapies in Thailand.	Capillary electrophoresis
W16575	Thailand	AS-SE-W	1997	3D7_REF	Asia	Natural selection of K13 mutants of Plasmodium falciparum in response to artemisinin combination therapies in Thailand.	Capillary electrophoresis
W16576	Thailand	AS-SE-W	1997	3D7_REF	Asia	Natural selection of K13 mutants of Plasmodium falciparum in response to artemisinin combination therapies in Thailand.	Capillary electrophoresis
PC4043-C	Kenya	AF-E	1998	3D7_REF	Africa	Pf7	WGS
PC4046-C	Kenya	AF-E	1998	3D7_REF	Africa	Pf7	WGS
SPT42944	Kenya	AF-E	1998	3D7_REF	Africa	Pf7	WGS
SPT42946	Kenya	AF-E	1998	I634L	Africa	Pf7	WGS
SPT42947	Kenya	AF-E	1998	3D7_REF	Africa	Pf7	WGS
SPT42948	Kenya	AF-E	1998	3D7_REF	Africa	Pf7	WGS
SPT42949	Kenya	AF-E	1998	3D7_REF	Africa	Pf7	WGS
SPT42950	Kenya	AF-E	1998	3D7_REF	Africa	Pf7	WGS
W54	Kenya	AF-E	1998	3D7_REF	Africa	No evidence of P. falciparum K13 artemisinin conferring mutations over a 24-year analysis in Coastal Kenya, but a near complete reversion to chloroquine wild type parasites.	Capillary electrophoresis
W55	Kenya	AF-E	1998	3D7_REF	Africa	No evidence of P. falciparum K13 artemisinin conferring mutations over a 24-year analysis in Coastal Kenya, but a near complete reversion to chloroquine wild type parasites.	Capillary electrophoresis
W56	Kenya	AF-E	1998	3D7_REF	Africa	No evidence of P. falciparum K13 artemisinin conferring mutations over a 24-year analysis in Coastal Kenya, but a near complete reversion to chloroquine wild type parasites.	Capillary electrophoresis
W57	Kenya	AF-E	1998	3D7_REF	Africa	No evidence of P. falciparum K13 artemisinin conferring mutations over a 24-year analysis in Coastal Kenya, but a near complete reversion to chloroquine wild type parasites.	Capillary electrophoresis
W58	Kenya	AF-E	1998	3D7_REF	Africa	No evidence of P. falciparum K13 artemisinin conferring mutations over a 24-year analysis in Coastal Kenya, but a near complete reversion to chloroquine wild type parasites.	Capillary electrophoresis
W59	Kenya	AF-E	1998	3D7_REF	Africa	No evidence of P. falciparum K13 artemisinin conferring mutations over a 24-year analysis in Coastal Kenya, but a near complete reversion to chloroquine wild type parasites.	Capillary electrophoresis
W60	Kenya	AF-E	1998	3D7_REF	Africa	No evidence of P. falciparum K13 artemisinin conferring mutations over a 24-year analysis in Coastal Kenya, but a near complete reversion to chloroquine wild type parasites.	Capillary electrophoresis
W61	Kenya	AF-E	1998	3D7_REF	Africa	No evidence of P. falciparum K13 artemisinin conferring mutations over a 24-year analysis in Coastal Kenya, but a near complete reversion to chloroquine wild type parasites.	Capillary electrophoresis
W62	Kenya	AF-E	1998	3D7_REF	Africa	No evidence of P. falciparum K13 artemisinin conferring mutations over a 24-year analysis in Coastal Kenya, but a near complete reversion to chloroquine wild type parasites.	Capillary electrophoresis
W63	Kenya	AF-E	1998	3D7_REF	Africa	No evidence of P. falciparum K13 artemisinin conferring mutations over a 24-year analysis in Coastal Kenya, but a near complete reversion to chloroquine wild type parasites.	Capillary electrophoresis
W64	Kenya	AF-E	1998	3D7_REF	Africa	No evidence of P. falciparum K13 artemisinin conferring mutations over a 24-year analysis in Coastal Kenya, but a near complete reversion to chloroquine wild type parasites.	Capillary electrophoresis
W65	Kenya	AF-E	1998	3D7_REF	Africa	No evidence of P. falciparum K13 artemisinin conferring mutations over a 24-year analysis in Coastal Kenya, but a near complete reversion to chloroquine wild type parasites.	Capillary electrophoresis
W66	Kenya	AF-E	1998	3D7_REF	Africa	No evidence of P. falciparum K13 artemisinin conferring mutations over a 24-year analysis in Coastal Kenya, but a near complete reversion to chloroquine wild type parasites.	Capillary electrophoresis
W67	Kenya	AF-E	1998	3D7_REF	Africa	No evidence of P. falciparum K13 artemisinin conferring mutations over a 24-year analysis in Coastal Kenya, but a near complete reversion to chloroquine wild type parasites.	Capillary electrophoresis
W68	Kenya	AF-E	1998	3D7_REF	Africa	No evidence of P. falciparum K13 artemisinin conferring mutations over a 24-year analysis in Coastal Kenya, but a near complete reversion to chloroquine wild type parasites.	Capillary electrophoresis
W69	Kenya	AF-E	1998	3D7_REF	Africa	No evidence of P. falciparum K13 artemisinin conferring mutations over a 24-year analysis in Coastal Kenya, but a near complete reversion to chloroquine wild type parasites.	Capillary electrophoresis
W70	Kenya	AF-E	1998	3D7_REF	Africa	No evidence of P. falciparum K13 artemisinin conferring mutations over a 24-year analysis in Coastal Kenya, but a near complete reversion to chloroquine wild type parasites.	Capillary electrophoresis
W71	Kenya	AF-E	1998	3D7_REF	Africa	No evidence of P. falciparum K13 artemisinin conferring mutations over a 24-year analysis in Coastal Kenya, but a near complete reversion to chloroquine wild type parasites.	Capillary electrophoresis
W72	Kenya	AF-E	1998	3D7_REF	Africa	No evidence of P. falciparum K13 artemisinin conferring mutations over a 24-year analysis in Coastal Kenya, but a near complete reversion to chloroquine wild type parasites.	Capillary electrophoresis
W4659	Vanuatu	OC	1998	A481T	Oceania	Little Polymorphism at the K13 Propeller Locus in Worldwide Plasmodium falciparum Populations Prior to the Introduction of Artemisinin Combination Therapies.	Capillary electrophoresis
W5390	Vanuatu	OC	1998	N531D	Oceania	Little Polymorphism at the K13 Propeller Locus in Worldwide Plasmodium falciparum Populations Prior to the Introduction of Artemisinin Combination Therapies.	Capillary electrophoresis
W7674	Kenya	AF-E	1998	A578S	Africa	Little Polymorphism at the K13 Propeller Locus in Worldwide Plasmodium falciparum Populations Prior to the Introduction of Artemisinin Combination Therapies.	Capillary electrophoresis
W7949	Kenya	AF-E	1998	A578S	Africa	No evidence of P. falciparum K13 artemisinin conferring mutations over a 24-year analysis in Coastal Kenya, but a near complete reversion to chloroquine wild type parasites.	Capillary electrophoresis
W16577	Kenya	AF-E	1998	3D7_REF	Africa	Little Polymorphism at the K13 Propeller Locus in Worldwide Plasmodium falciparum Populations Prior to the Introduction of Artemisinin Combination Therapies.	Capillary electrophoresis
W16578	Kenya	AF-E	1998	3D7_REF	Africa	Little Polymorphism at the K13 Propeller Locus in Worldwide Plasmodium falciparum Populations Prior to the Introduction of Artemisinin Combination Therapies.	Capillary electrophoresis
W16579	Kenya	AF-E	1998	3D7_REF	Africa	Little Polymorphism at the K13 Propeller Locus in Worldwide Plasmodium falciparum Populations Prior to the Introduction of Artemisinin Combination Therapies.	Capillary electrophoresis
W16580	Kenya	AF-E	1998	3D7_REF	Africa	Little Polymorphism at the K13 Propeller Locus in Worldwide Plasmodium falciparum Populations Prior to the Introduction of Artemisinin Combination Therapies.	Capillary electrophoresis
W16581	Kenya	AF-E	1998	3D7_REF	Africa	Little Polymorphism at the K13 Propeller Locus in Worldwide Plasmodium falciparum Populations Prior to the Introduction of Artemisinin Combination Therapies.	Capillary electrophoresis
W16582	Kenya	AF-E	1998	3D7_REF	Africa	Little Polymorphism at the K13 Propeller Locus in Worldwide Plasmodium falciparum Populations Prior to the Introduction of Artemisinin Combination Therapies.	Capillary electrophoresis
W16583	Kenya	AF-E	1998	3D7_REF	Africa	Little Polymorphism at the K13 Propeller Locus in Worldwide Plasmodium falciparum Populations Prior to the Introduction of Artemisinin Combination Therapies.	Capillary electrophoresis
W16584	Kenya	AF-E	1998	3D7_REF	Africa	Little Polymorphism at the K13 Propeller Locus in Worldwide Plasmodium falciparum Populations Prior to the Introduction of Artemisinin Combination Therapies.	Capillary electrophoresis
W16585	Kenya	AF-E	1998	3D7_REF	Africa	Little Polymorphism at the K13 Propeller Locus in Worldwide Plasmodium falciparum Populations Prior to the Introduction of Artemisinin Combination Therapies.	Capillary electrophoresis
W16586	Kenya	AF-E	1998	3D7_REF	Africa	Little Polymorphism at the K13 Propeller Locus in Worldwide Plasmodium falciparum Populations Prior to the Introduction of Artemisinin Combination Therapies.	Capillary electrophoresis
W16587	Kenya	AF-E	1998	3D7_REF	Africa	Little Polymorphism at the K13 Propeller Locus in Worldwide Plasmodium falciparum Populations Prior to the Introduction of Artemisinin Combination Therapies.	Capillary electrophoresis
W16588	Kenya	AF-E	1998	3D7_REF	Africa	Little Polymorphism at the K13 Propeller Locus in Worldwide Plasmodium falciparum Populations Prior to the Introduction of Artemisinin Combination Therapies.	Capillary electrophoresis
W16589	Kenya	AF-E	1998	3D7_REF	Africa	Little Polymorphism at the K13 Propeller Locus in Worldwide Plasmodium falciparum Populations Prior to the Introduction of Artemisinin Combination Therapies.	Capillary electrophoresis
W16590	Kenya	AF-E	1998	3D7_REF	Africa	Little Polymorphism at the K13 Propeller Locus in Worldwide Plasmodium falciparum Populations Prior to the Introduction of Artemisinin Combination Therapies.	Capillary electrophoresis
W16591	Kenya	AF-E	1998	3D7_REF	Africa	Little Polymorphism at the K13 Propeller Locus in Worldwide Plasmodium falciparum Populations Prior to the Introduction of Artemisinin Combination Therapies.	Capillary electrophoresis
W16592	Kenya	AF-E	1998	3D7_REF	Africa	Little Polymorphism at the K13 Propeller Locus in Worldwide Plasmodium falciparum Populations Prior to the Introduction of Artemisinin Combination Therapies.	Capillary electrophoresis
W16593	Kenya	AF-E	1998	3D7_REF	Africa	Little Polymorphism at the K13 Propeller Locus in Worldwide Plasmodium falciparum Populations Prior to the Introduction of Artemisinin Combination Therapies.	Capillary electrophoresis
W16594	Kenya	AF-E	1998	3D7_REF	Africa	Little Polymorphism at the K13 Propeller Locus in Worldwide Plasmodium falciparum Populations Prior to the Introduction of Artemisinin Combination Therapies.	Capillary electrophoresis
W16595	Kenya	AF-E	1998	3D7_REF	Africa	Little Polymorphism at the K13 Propeller Locus in Worldwide Plasmodium falciparum Populations Prior to the Introduction of Artemisinin Combination Therapies.	Capillary electrophoresis
W16596	Kenya	AF-E	1998	3D7_REF	Africa	Little Polymorphism at the K13 Propeller Locus in Worldwide Plasmodium falciparum Populations Prior to the Introduction of Artemisinin Combination Therapies.	Capillary electrophoresis
W16597	Kenya	AF-E	1998	3D7_REF	Africa	Little Polymorphism at the K13 Propeller Locus in Worldwide Plasmodium falciparum Populations Prior to the Introduction of Artemisinin Combination Therapies.	Capillary electrophoresis
W16598	Kenya	AF-E	1998	3D7_REF	Africa	Little Polymorphism at the K13 Propeller Locus in Worldwide Plasmodium falciparum Populations Prior to the Introduction of Artemisinin Combination Therapies.	Capillary electrophoresis
W16599	Kenya	AF-E	1998	3D7_REF	Africa	Little Polymorphism at the K13 Propeller Locus in Worldwide Plasmodium falciparum Populations Prior to the Introduction of Artemisinin Combination Therapies.	Capillary electrophoresis
W16600	Kenya	AF-E	1998	3D7_REF	Africa	Little Polymorphism at the K13 Propeller Locus in Worldwide Plasmodium falciparum Populations Prior to the Introduction of Artemisinin Combination Therapies.	Capillary electrophoresis
W16601	Kenya	AF-E	1998	3D7_REF	Africa	Little Polymorphism at the K13 Propeller Locus in Worldwide Plasmodium falciparum Populations Prior to the Introduction of Artemisinin Combination Therapies.	Capillary electrophoresis
W16602	Kenya	AF-E	1998	3D7_REF	Africa	Little Polymorphism at the K13 Propeller Locus in Worldwide Plasmodium falciparum Populations Prior to the Introduction of Artemisinin Combination Therapies.	Capillary electrophoresis
W16603	Kenya	AF-E	1998	3D7_REF	Africa	Little Polymorphism at the K13 Propeller Locus in Worldwide Plasmodium falciparum Populations Prior to the Introduction of Artemisinin Combination Therapies.	Capillary electrophoresis
W16604	Kenya	AF-E	1998	3D7_REF	Africa	Little Polymorphism at the K13 Propeller Locus in Worldwide Plasmodium falciparum Populations Prior to the Introduction of Artemisinin Combination Therapies.	Capillary electrophoresis
W16605	Kenya	AF-E	1998	3D7_REF	Africa	Little Polymorphism at the K13 Propeller Locus in Worldwide Plasmodium falciparum Populations Prior to the Introduction of Artemisinin Combination Therapies.	Capillary electrophoresis
W16606	Kenya	AF-E	1998	3D7_REF	Africa	Little Polymorphism at the K13 Propeller Locus in Worldwide Plasmodium falciparum Populations Prior to the Introduction of Artemisinin Combination Therapies.	Capillary electrophoresis
W16607	Kenya	AF-E	1998	3D7_REF	Africa	Little Polymorphism at the K13 Propeller Locus in Worldwide Plasmodium falciparum Populations Prior to the Introduction of Artemisinin Combination Therapies.	Capillary electrophoresis
W16608	Kenya	AF-E	1998	3D7_REF	Africa	Little Polymorphism at the K13 Propeller Locus in Worldwide Plasmodium falciparum Populations Prior to the Introduction of Artemisinin Combination Therapies.	Capillary electrophoresis
W16609	Kenya	AF-E	1998	3D7_REF	Africa	Little Polymorphism at the K13 Propeller Locus in Worldwide Plasmodium falciparum Populations Prior to the Introduction of Artemisinin Combination Therapies.	Capillary electrophoresis
W16610	Kenya	AF-E	1998	3D7_REF	Africa	Little Polymorphism at the K13 Propeller Locus in Worldwide Plasmodium falciparum Populations Prior to the Introduction of Artemisinin Combination Therapies.	Capillary electrophoresis
W16611	Kenya	AF-E	1998	3D7_REF	Africa	Little Polymorphism at the K13 Propeller Locus in Worldwide Plasmodium falciparum Populations Prior to the Introduction of Artemisinin Combination Therapies.	Capillary electrophoresis
W16612	Kenya	AF-E	1998	3D7_REF	Africa	Little Polymorphism at the K13 Propeller Locus in Worldwide Plasmodium falciparum Populations Prior to the Introduction of Artemisinin Combination Therapies.	Capillary electrophoresis
W16613	Kenya	AF-E	1998	3D7_REF	Africa	Little Polymorphism at the K13 Propeller Locus in Worldwide Plasmodium falciparum Populations Prior to the Introduction of Artemisinin Combination Therapies.	Capillary electrophoresis
W16614	Kenya	AF-E	1998	3D7_REF	Africa	Little Polymorphism at the K13 Propeller Locus in Worldwide Plasmodium falciparum Populations Prior to the Introduction of Artemisinin Combination Therapies.	Capillary electrophoresis
W16615	Kenya	AF-E	1998	3D7_REF	Africa	Little Polymorphism at the K13 Propeller Locus in Worldwide Plasmodium falciparum Populations Prior to the Introduction of Artemisinin Combination Therapies.	Capillary electrophoresis
W16616	Kenya	AF-E	1998	3D7_REF	Africa	Little Polymorphism at the K13 Propeller Locus in Worldwide Plasmodium falciparum Populations Prior to the Introduction of Artemisinin Combination Therapies.	Capillary electrophoresis
W16617	Kenya	AF-E	1998	3D7_REF	Africa	Little Polymorphism at the K13 Propeller Locus in Worldwide Plasmodium falciparum Populations Prior to the Introduction of Artemisinin Combination Therapies.	Capillary electrophoresis
W16618	Kenya	AF-E	1998	3D7_REF	Africa	Little Polymorphism at the K13 Propeller Locus in Worldwide Plasmodium falciparum Populations Prior to the Introduction of Artemisinin Combination Therapies.	Capillary electrophoresis
W16619	Kenya	AF-E	1998	3D7_REF	Africa	Little Polymorphism at the K13 Propeller Locus in Worldwide Plasmodium falciparum Populations Prior to the Introduction of Artemisinin Combination Therapies.	Capillary electrophoresis
W16620	Kenya	AF-E	1998	3D7_REF	Africa	Little Polymorphism at the K13 Propeller Locus in Worldwide Plasmodium falciparum Populations Prior to the Introduction of Artemisinin Combination Therapies.	Capillary electrophoresis
W16621	Kenya	AF-E	1998	3D7_REF	Africa	Little Polymorphism at the K13 Propeller Locus in Worldwide Plasmodium falciparum Populations Prior to the Introduction of Artemisinin Combination Therapies.	Capillary electrophoresis
W16622	Kenya	AF-E	1998	3D7_REF	Africa	Little Polymorphism at the K13 Propeller Locus in Worldwide Plasmodium falciparum Populations Prior to the Introduction of Artemisinin Combination Therapies.	Capillary electrophoresis
W16623	Kenya	AF-E	1998	3D7_REF	Africa	Little Polymorphism at the K13 Propeller Locus in Worldwide Plasmodium falciparum Populations Prior to the Introduction of Artemisinin Combination Therapies.	Capillary electrophoresis
W16624	Kenya	AF-E	1998	3D7_REF	Africa	Little Polymorphism at the K13 Propeller Locus in Worldwide Plasmodium falciparum Populations Prior to the Introduction of Artemisinin Combination Therapies.	Capillary electrophoresis
W16625	Kenya	AF-E	1998	3D7_REF	Africa	Little Polymorphism at the K13 Propeller Locus in Worldwide Plasmodium falciparum Populations Prior to the Introduction of Artemisinin Combination Therapies.	Capillary electrophoresis
W16626	Kenya	AF-E	1998	3D7_REF	Africa	Little Polymorphism at the K13 Propeller Locus in Worldwide Plasmodium falciparum Populations Prior to the Introduction of Artemisinin Combination Therapies.	Capillary electrophoresis
W16627	Kenya	AF-E	1998	3D7_REF	Africa	Little Polymorphism at the K13 Propeller Locus in Worldwide Plasmodium falciparum Populations Prior to the Introduction of Artemisinin Combination Therapies.	Capillary electrophoresis
W16628	Kenya	AF-E	1998	3D7_REF	Africa	Little Polymorphism at the K13 Propeller Locus in Worldwide Plasmodium falciparum Populations Prior to the Introduction of Artemisinin Combination Therapies.	Capillary electrophoresis
W16629	Kenya	AF-E	1998	3D7_REF	Africa	Little Polymorphism at the K13 Propeller Locus in Worldwide Plasmodium falciparum Populations Prior to the Introduction of Artemisinin Combination Therapies.	Capillary electrophoresis
W16630	Kenya	AF-E	1998	3D7_REF	Africa	Little Polymorphism at the K13 Propeller Locus in Worldwide Plasmodium falciparum Populations Prior to the Introduction of Artemisinin Combination Therapies.	Capillary electrophoresis
W16631	Kenya	AF-E	1998	3D7_REF	Africa	Little Polymorphism at the K13 Propeller Locus in Worldwide Plasmodium falciparum Populations Prior to the Introduction of Artemisinin Combination Therapies.	Capillary electrophoresis
W16632	Kenya	AF-E	1998	3D7_REF	Africa	Little Polymorphism at the K13 Propeller Locus in Worldwide Plasmodium falciparum Populations Prior to the Introduction of Artemisinin Combination Therapies.	Capillary electrophoresis
W16633	Kenya	AF-E	1998	3D7_REF	Africa	Little Polymorphism at the K13 Propeller Locus in Worldwide Plasmodium falciparum Populations Prior to the Introduction of Artemisinin Combination Therapies.	Capillary electrophoresis
W16634	Kenya	AF-E	1998	3D7_REF	Africa	Little Polymorphism at the K13 Propeller Locus in Worldwide Plasmodium falciparum Populations Prior to the Introduction of Artemisinin Combination Therapies.	Capillary electrophoresis
W16635	Kenya	AF-E	1998	3D7_REF	Africa	Little Polymorphism at the K13 Propeller Locus in Worldwide Plasmodium falciparum Populations Prior to the Introduction of Artemisinin Combination Therapies.	Capillary electrophoresis
W16636	Vanuatu	OC	1998	3D7_REF	Oceania	Little Polymorphism at the K13 Propeller Locus in Worldwide Plasmodium falciparum Populations Prior to the Introduction of Artemisinin Combination Therapies.	Capillary electrophoresis
W16637	Vanuatu	OC	1998	3D7_REF	Oceania	Little Polymorphism at the K13 Propeller Locus in Worldwide Plasmodium falciparum Populations Prior to the Introduction of Artemisinin Combination Therapies.	Capillary electrophoresis
W16638	Vanuatu	OC	1998	3D7_REF	Oceania	Little Polymorphism at the K13 Propeller Locus in Worldwide Plasmodium falciparum Populations Prior to the Introduction of Artemisinin Combination Therapies.	Capillary electrophoresis
W16639	Vanuatu	OC	1998	3D7_REF	Oceania	Little Polymorphism at the K13 Propeller Locus in Worldwide Plasmodium falciparum Populations Prior to the Introduction of Artemisinin Combination Therapies.	Capillary electrophoresis
W16640	Vanuatu	OC	1998	3D7_REF	Oceania	Little Polymorphism at the K13 Propeller Locus in Worldwide Plasmodium falciparum Populations Prior to the Introduction of Artemisinin Combination Therapies.	Capillary electrophoresis
W16641	Vanuatu	OC	1998	3D7_REF	Oceania	Little Polymorphism at the K13 Propeller Locus in Worldwide Plasmodium falciparum Populations Prior to the Introduction of Artemisinin Combination Therapies.	Capillary electrophoresis
W16642	Vanuatu	OC	1998	3D7_REF	Oceania	Little Polymorphism at the K13 Propeller Locus in Worldwide Plasmodium falciparum Populations Prior to the Introduction of Artemisinin Combination Therapies.	Capillary electrophoresis
W16643	Vanuatu	OC	1998	3D7_REF	Oceania	Little Polymorphism at the K13 Propeller Locus in Worldwide Plasmodium falciparum Populations Prior to the Introduction of Artemisinin Combination Therapies.	Capillary electrophoresis
W16644	Vanuatu	OC	1998	3D7_REF	Oceania	Little Polymorphism at the K13 Propeller Locus in Worldwide Plasmodium falciparum Populations Prior to the Introduction of Artemisinin Combination Therapies.	Capillary electrophoresis
W16645	Vanuatu	OC	1998	3D7_REF	Oceania	Little Polymorphism at the K13 Propeller Locus in Worldwide Plasmodium falciparum Populations Prior to the Introduction of Artemisinin Combination Therapies.	Capillary electrophoresis
W16646	Vanuatu	OC	1998	3D7_REF	Oceania	Little Polymorphism at the K13 Propeller Locus in Worldwide Plasmodium falciparum Populations Prior to the Introduction of Artemisinin Combination Therapies.	Capillary electrophoresis
W16647	Vanuatu	OC	1998	3D7_REF	Oceania	Little Polymorphism at the K13 Propeller Locus in Worldwide Plasmodium falciparum Populations Prior to the Introduction of Artemisinin Combination Therapies.	Capillary electrophoresis
W16648	Vanuatu	OC	1998	3D7_REF	Oceania	Little Polymorphism at the K13 Propeller Locus in Worldwide Plasmodium falciparum Populations Prior to the Introduction of Artemisinin Combination Therapies.	Capillary electrophoresis
W16649	Vanuatu	OC	1998	3D7_REF	Oceania	Little Polymorphism at the K13 Propeller Locus in Worldwide Plasmodium falciparum Populations Prior to the Introduction of Artemisinin Combination Therapies.	Capillary electrophoresis
W16650	Vanuatu	OC	1998	3D7_REF	Oceania	Little Polymorphism at the K13 Propeller Locus in Worldwide Plasmodium falciparum Populations Prior to the Introduction of Artemisinin Combination Therapies.	Capillary electrophoresis
W16651	Vanuatu	OC	1998	3D7_REF	Oceania	Little Polymorphism at the K13 Propeller Locus in Worldwide Plasmodium falciparum Populations Prior to the Introduction of Artemisinin Combination Therapies.	Capillary electrophoresis
W16652	Vanuatu	OC	1998	3D7_REF	Oceania	Little Polymorphism at the K13 Propeller Locus in Worldwide Plasmodium falciparum Populations Prior to the Introduction of Artemisinin Combination Therapies.	Capillary electrophoresis
W16653	Vanuatu	OC	1998	3D7_REF	Oceania	Little Polymorphism at the K13 Propeller Locus in Worldwide Plasmodium falciparum Populations Prior to the Introduction of Artemisinin Combination Therapies.	Capillary electrophoresis
W16654	Vanuatu	OC	1998	3D7_REF	Oceania	Little Polymorphism at the K13 Propeller Locus in Worldwide Plasmodium falciparum Populations Prior to the Introduction of Artemisinin Combination Therapies.	Capillary electrophoresis
W16655	Vanuatu	OC	1998	3D7_REF	Oceania	Little Polymorphism at the K13 Propeller Locus in Worldwide Plasmodium falciparum Populations Prior to the Introduction of Artemisinin Combination Therapies.	Capillary electrophoresis
W16656	Vanuatu	OC	1998	3D7_REF	Oceania	Little Polymorphism at the K13 Propeller Locus in Worldwide Plasmodium falciparum Populations Prior to the Introduction of Artemisinin Combination Therapies.	Capillary electrophoresis
W16657	Vanuatu	OC	1998	3D7_REF	Oceania	Little Polymorphism at the K13 Propeller Locus in Worldwide Plasmodium falciparum Populations Prior to the Introduction of Artemisinin Combination Therapies.	Capillary electrophoresis
W16658	Vanuatu	OC	1998	3D7_REF	Oceania	Little Polymorphism at the K13 Propeller Locus in Worldwide Plasmodium falciparum Populations Prior to the Introduction of Artemisinin Combination Therapies.	Capillary electrophoresis
W16659	Vanuatu	OC	1998	3D7_REF	Oceania	Little Polymorphism at the K13 Propeller Locus in Worldwide Plasmodium falciparum Populations Prior to the Introduction of Artemisinin Combination Therapies.	Capillary electrophoresis
W16660	Vanuatu	OC	1998	3D7_REF	Oceania	Little Polymorphism at the K13 Propeller Locus in Worldwide Plasmodium falciparum Populations Prior to the Introduction of Artemisinin Combination Therapies.	Capillary electrophoresis
W16661	Vanuatu	OC	1998	3D7_REF	Oceania	Little Polymorphism at the K13 Propeller Locus in Worldwide Plasmodium falciparum Populations Prior to the Introduction of Artemisinin Combination Therapies.	Capillary electrophoresis
W16662	Vanuatu	OC	1998	3D7_REF	Oceania	Little Polymorphism at the K13 Propeller Locus in Worldwide Plasmodium falciparum Populations Prior to the Introduction of Artemisinin Combination Therapies.	Capillary electrophoresis
W16663	Vanuatu	OC	1998	3D7_REF	Oceania	Little Polymorphism at the K13 Propeller Locus in Worldwide Plasmodium falciparum Populations Prior to the Introduction of Artemisinin Combination Therapies.	Capillary electrophoresis
W16664	Vanuatu	OC	1998	3D7_REF	Oceania	Little Polymorphism at the K13 Propeller Locus in Worldwide Plasmodium falciparum Populations Prior to the Introduction of Artemisinin Combination Therapies.	Capillary electrophoresis
W16665	Vanuatu	OC	1998	3D7_REF	Oceania	Little Polymorphism at the K13 Propeller Locus in Worldwide Plasmodium falciparum Populations Prior to the Introduction of Artemisinin Combination Therapies.	Capillary electrophoresis
W16666	Vanuatu	OC	1998	3D7_REF	Oceania	Little Polymorphism at the K13 Propeller Locus in Worldwide Plasmodium falciparum Populations Prior to the Introduction of Artemisinin Combination Therapies.	Capillary electrophoresis
W16667	Vanuatu	OC	1998	3D7_REF	Oceania	Little Polymorphism at the K13 Propeller Locus in Worldwide Plasmodium falciparum Populations Prior to the Introduction of Artemisinin Combination Therapies.	Capillary electrophoresis
W16668	Vanuatu	OC	1998	3D7_REF	Oceania	Little Polymorphism at the K13 Propeller Locus in Worldwide Plasmodium falciparum Populations Prior to the Introduction of Artemisinin Combination Therapies.	Capillary electrophoresis
W16669	Vanuatu	OC	1998	3D7_REF	Oceania	Little Polymorphism at the K13 Propeller Locus in Worldwide Plasmodium falciparum Populations Prior to the Introduction of Artemisinin Combination Therapies.	Capillary electrophoresis
W16670	Vanuatu	OC	1998	3D7_REF	Oceania	Little Polymorphism at the K13 Propeller Locus in Worldwide Plasmodium falciparum Populations Prior to the Introduction of Artemisinin Combination Therapies.	Capillary electrophoresis
W16671	Vanuatu	OC	1998	3D7_REF	Oceania	Little Polymorphism at the K13 Propeller Locus in Worldwide Plasmodium falciparum Populations Prior to the Introduction of Artemisinin Combination Therapies.	Capillary electrophoresis
W16672	Vanuatu	OC	1998	3D7_REF	Oceania	Little Polymorphism at the K13 Propeller Locus in Worldwide Plasmodium falciparum Populations Prior to the Introduction of Artemisinin Combination Therapies.	Capillary electrophoresis
W16673	Vanuatu	OC	1998	3D7_REF	Oceania	Little Polymorphism at the K13 Propeller Locus in Worldwide Plasmodium falciparum Populations Prior to the Introduction of Artemisinin Combination Therapies.	Capillary electrophoresis
W16674	Vanuatu	OC	1998	3D7_REF	Oceania	Little Polymorphism at the K13 Propeller Locus in Worldwide Plasmodium falciparum Populations Prior to the Introduction of Artemisinin Combination Therapies.	Capillary electrophoresis
W16675	Vanuatu	OC	1998	3D7_REF	Oceania	Little Polymorphism at the K13 Propeller Locus in Worldwide Plasmodium falciparum Populations Prior to the Introduction of Artemisinin Combination Therapies.	Capillary electrophoresis
W16676	Vanuatu	OC	1998	3D7_REF	Oceania	Little Polymorphism at the K13 Propeller Locus in Worldwide Plasmodium falciparum Populations Prior to the Introduction of Artemisinin Combination Therapies.	Capillary electrophoresis
W16677	Vanuatu	OC	1998	3D7_REF	Oceania	Little Polymorphism at the K13 Propeller Locus in Worldwide Plasmodium falciparum Populations Prior to the Introduction of Artemisinin Combination Therapies.	Capillary electrophoresis
W16678	Vanuatu	OC	1998	3D7_REF	Oceania	Little Polymorphism at the K13 Propeller Locus in Worldwide Plasmodium falciparum Populations Prior to the Introduction of Artemisinin Combination Therapies.	Capillary electrophoresis
W16679	Vanuatu	OC	1998	3D7_REF	Oceania	Little Polymorphism at the K13 Propeller Locus in Worldwide Plasmodium falciparum Populations Prior to the Introduction of Artemisinin Combination Therapies.	Capillary electrophoresis
W16680	Vanuatu	OC	1998	3D7_REF	Oceania	Little Polymorphism at the K13 Propeller Locus in Worldwide Plasmodium falciparum Populations Prior to the Introduction of Artemisinin Combination Therapies.	Capillary electrophoresis
W16681	Vanuatu	OC	1998	3D7_REF	Oceania	Little Polymorphism at the K13 Propeller Locus in Worldwide Plasmodium falciparum Populations Prior to the Introduction of Artemisinin Combination Therapies.	Capillary electrophoresis
W16682	Vanuatu	OC	1998	3D7_REF	Oceania	Little Polymorphism at the K13 Propeller Locus in Worldwide Plasmodium falciparum Populations Prior to the Introduction of Artemisinin Combination Therapies.	Capillary electrophoresis
W16683	Kenya	AF-E	1998	3D7_REF	Africa	No evidence of P. falciparum K13 artemisinin conferring mutations over a 24-year analysis in Coastal Kenya, but a near complete reversion to chloroquine wild type parasites.	Capillary electrophoresis
W16684	Kenya	AF-E	1998	3D7_REF	Africa	No evidence of P. falciparum K13 artemisinin conferring mutations over a 24-year analysis in Coastal Kenya, but a near complete reversion to chloroquine wild type parasites.	Capillary electrophoresis
W16685	Kenya	AF-E	1998	3D7_REF	Africa	No evidence of P. falciparum K13 artemisinin conferring mutations over a 24-year analysis in Coastal Kenya, but a near complete reversion to chloroquine wild type parasites.	Capillary electrophoresis
W16686	Kenya	AF-E	1998	3D7_REF	Africa	No evidence of P. falciparum K13 artemisinin conferring mutations over a 24-year analysis in Coastal Kenya, but a near complete reversion to chloroquine wild type parasites.	Capillary electrophoresis
W16687	Kenya	AF-E	1998	3D7_REF	Africa	No evidence of P. falciparum K13 artemisinin conferring mutations over a 24-year analysis in Coastal Kenya, but a near complete reversion to chloroquine wild type parasites.	Capillary electrophoresis
W16688	Kenya	AF-E	1998	3D7_REF	Africa	No evidence of P. falciparum K13 artemisinin conferring mutations over a 24-year analysis in Coastal Kenya, but a near complete reversion to chloroquine wild type parasites.	Capillary electrophoresis
W16689	Kenya	AF-E	1998	3D7_REF	Africa	No evidence of P. falciparum K13 artemisinin conferring mutations over a 24-year analysis in Coastal Kenya, but a near complete reversion to chloroquine wild type parasites.	Capillary electrophoresis
W16690	Kenya	AF-E	1998	3D7_REF	Africa	No evidence of P. falciparum K13 artemisinin conferring mutations over a 24-year analysis in Coastal Kenya, but a near complete reversion to chloroquine wild type parasites.	Capillary electrophoresis
W16691	Kenya	AF-E	1998	3D7_REF	Africa	No evidence of P. falciparum K13 artemisinin conferring mutations over a 24-year analysis in Coastal Kenya, but a near complete reversion to chloroquine wild type parasites.	Capillary electrophoresis
W16692	Kenya	AF-E	1998	3D7_REF	Africa	No evidence of P. falciparum K13 artemisinin conferring mutations over a 24-year analysis in Coastal Kenya, but a near complete reversion to chloroquine wild type parasites.	Capillary electrophoresis
W16693	Kenya	AF-E	1998	3D7_REF	Africa	No evidence of P. falciparum K13 artemisinin conferring mutations over a 24-year analysis in Coastal Kenya, but a near complete reversion to chloroquine wild type parasites.	Capillary electrophoresis
W16694	Kenya	AF-E	1998	3D7_REF	Africa	No evidence of P. falciparum K13 artemisinin conferring mutations over a 24-year analysis in Coastal Kenya, but a near complete reversion to chloroquine wild type parasites.	Capillary electrophoresis
W16695	Kenya	AF-E	1998	3D7_REF	Africa	No evidence of P. falciparum K13 artemisinin conferring mutations over a 24-year analysis in Coastal Kenya, but a near complete reversion to chloroquine wild type parasites.	Capillary electrophoresis
W16696	Kenya	AF-E	1998	3D7_REF	Africa	No evidence of P. falciparum K13 artemisinin conferring mutations over a 24-year analysis in Coastal Kenya, but a near complete reversion to chloroquine wild type parasites.	Capillary electrophoresis
W16697	Kenya	AF-E	1998	3D7_REF	Africa	No evidence of P. falciparum K13 artemisinin conferring mutations over a 24-year analysis in Coastal Kenya, but a near complete reversion to chloroquine wild type parasites.	Capillary electrophoresis
W16698	Kenya	AF-E	1998	3D7_REF	Africa	No evidence of P. falciparum K13 artemisinin conferring mutations over a 24-year analysis in Coastal Kenya, but a near complete reversion to chloroquine wild type parasites.	Capillary electrophoresis
W16699	Kenya	AF-E	1998	3D7_REF	Africa	No evidence of P. falciparum K13 artemisinin conferring mutations over a 24-year analysis in Coastal Kenya, but a near complete reversion to chloroquine wild type parasites.	Capillary electrophoresis
W16700	Kenya	AF-E	1998	3D7_REF	Africa	No evidence of P. falciparum K13 artemisinin conferring mutations over a 24-year analysis in Coastal Kenya, but a near complete reversion to chloroquine wild type parasites.	Capillary electrophoresis
W16701	Kenya	AF-E	1998	3D7_REF	Africa	No evidence of P. falciparum K13 artemisinin conferring mutations over a 24-year analysis in Coastal Kenya, but a near complete reversion to chloroquine wild type parasites.	Capillary electrophoresis
W16702	Kenya	AF-E	1998	3D7_REF	Africa	No evidence of P. falciparum K13 artemisinin conferring mutations over a 24-year analysis in Coastal Kenya, but a near complete reversion to chloroquine wild type parasites.	Capillary electrophoresis
W16703	Kenya	AF-E	1998	3D7_REF	Africa	No evidence of P. falciparum K13 artemisinin conferring mutations over a 24-year analysis in Coastal Kenya, but a near complete reversion to chloroquine wild type parasites.	Capillary electrophoresis
W16704	Kenya	AF-E	1998	3D7_REF	Africa	No evidence of P. falciparum K13 artemisinin conferring mutations over a 24-year analysis in Coastal Kenya, but a near complete reversion to chloroquine wild type parasites.	Capillary electrophoresis
W16705	Kenya	AF-E	1998	3D7_REF	Africa	No evidence of P. falciparum K13 artemisinin conferring mutations over a 24-year analysis in Coastal Kenya, but a near complete reversion to chloroquine wild type parasites.	Capillary electrophoresis
W16706	Kenya	AF-E	1998	3D7_REF	Africa	No evidence of P. falciparum K13 artemisinin conferring mutations over a 24-year analysis in Coastal Kenya, but a near complete reversion to chloroquine wild type parasites.	Capillary electrophoresis
W16707	Kenya	AF-E	1998	3D7_REF	Africa	No evidence of P. falciparum K13 artemisinin conferring mutations over a 24-year analysis in Coastal Kenya, but a near complete reversion to chloroquine wild type parasites.	Capillary electrophoresis
W16708	Kenya	AF-E	1998	3D7_REF	Africa	No evidence of P. falciparum K13 artemisinin conferring mutations over a 24-year analysis in Coastal Kenya, but a near complete reversion to chloroquine wild type parasites.	Capillary electrophoresis
W16709	Kenya	AF-E	1998	3D7_REF	Africa	No evidence of P. falciparum K13 artemisinin conferring mutations over a 24-year analysis in Coastal Kenya, but a near complete reversion to chloroquine wild type parasites.	Capillary electrophoresis
W16710	Kenya	AF-E	1998	3D7_REF	Africa	No evidence of P. falciparum K13 artemisinin conferring mutations over a 24-year analysis in Coastal Kenya, but a near complete reversion to chloroquine wild type parasites.	Capillary electrophoresis
W16711	Kenya	AF-E	1998	3D7_REF	Africa	No evidence of P. falciparum K13 artemisinin conferring mutations over a 24-year analysis in Coastal Kenya, but a near complete reversion to chloroquine wild type parasites.	Capillary electrophoresis
W16712	Kenya	AF-E	1998	3D7_REF	Africa	No evidence of P. falciparum K13 artemisinin conferring mutations over a 24-year analysis in Coastal Kenya, but a near complete reversion to chloroquine wild type parasites.	Capillary electrophoresis
W16713	Kenya	AF-E	1998	3D7_REF	Africa	No evidence of P. falciparum K13 artemisinin conferring mutations over a 24-year analysis in Coastal Kenya, but a near complete reversion to chloroquine wild type parasites.	Capillary electrophoresis
W16714	Kenya	AF-E	1998	3D7_REF	Africa	No evidence of P. falciparum K13 artemisinin conferring mutations over a 24-year analysis in Coastal Kenya, but a near complete reversion to chloroquine wild type parasites.	Capillary electrophoresis
W16715	Kenya	AF-E	1998	3D7_REF	Africa	No evidence of P. falciparum K13 artemisinin conferring mutations over a 24-year analysis in Coastal Kenya, but a near complete reversion to chloroquine wild type parasites.	Capillary electrophoresis
W16716	Kenya	AF-E	1998	3D7_REF	Africa	No evidence of P. falciparum K13 artemisinin conferring mutations over a 24-year analysis in Coastal Kenya, but a near complete reversion to chloroquine wild type parasites.	Capillary electrophoresis
W16717	Kenya	AF-E	1998	3D7_REF	Africa	No evidence of P. falciparum K13 artemisinin conferring mutations over a 24-year analysis in Coastal Kenya, but a near complete reversion to chloroquine wild type parasites.	Capillary electrophoresis
W16718	Kenya	AF-E	1998	3D7_REF	Africa	No evidence of P. falciparum K13 artemisinin conferring mutations over a 24-year analysis in Coastal Kenya, but a near complete reversion to chloroquine wild type parasites.	Capillary electrophoresis
W16719	Kenya	AF-E	1998	3D7_REF	Africa	No evidence of P. falciparum K13 artemisinin conferring mutations over a 24-year analysis in Coastal Kenya, but a near complete reversion to chloroquine wild type parasites.	Capillary electrophoresis
W16720	Kenya	AF-E	1998	3D7_REF	Africa	No evidence of P. falciparum K13 artemisinin conferring mutations over a 24-year analysis in Coastal Kenya, but a near complete reversion to chloroquine wild type parasites.	Capillary electrophoresis
W16721	Kenya	AF-E	1998	3D7_REF	Africa	No evidence of P. falciparum K13 artemisinin conferring mutations over a 24-year analysis in Coastal Kenya, but a near complete reversion to chloroquine wild type parasites.	Capillary electrophoresis
W16722	Kenya	AF-E	1998	3D7_REF	Africa	No evidence of P. falciparum K13 artemisinin conferring mutations over a 24-year analysis in Coastal Kenya, but a near complete reversion to chloroquine wild type parasites.	Capillary electrophoresis
W16723	Kenya	AF-E	1998	3D7_REF	Africa	No evidence of P. falciparum K13 artemisinin conferring mutations over a 24-year analysis in Coastal Kenya, but a near complete reversion to chloroquine wild type parasites.	Capillary electrophoresis
W16724	Kenya	AF-E	1998	3D7_REF	Africa	No evidence of P. falciparum K13 artemisinin conferring mutations over a 24-year analysis in Coastal Kenya, but a near complete reversion to chloroquine wild type parasites.	Capillary electrophoresis
W16725	Kenya	AF-E	1998	3D7_REF	Africa	No evidence of P. falciparum K13 artemisinin conferring mutations over a 24-year analysis in Coastal Kenya, but a near complete reversion to chloroquine wild type parasites.	Capillary electrophoresis
W16726	Kenya	AF-E	1998	3D7_REF	Africa	No evidence of P. falciparum K13 artemisinin conferring mutations over a 24-year analysis in Coastal Kenya, but a near complete reversion to chloroquine wild type parasites.	Capillary electrophoresis
W16727	Kenya	AF-E	1998	3D7_REF	Africa	No evidence of P. falciparum K13 artemisinin conferring mutations over a 24-year analysis in Coastal Kenya, but a near complete reversion to chloroquine wild type parasites.	Capillary electrophoresis
W16728	Kenya	AF-E	1998	3D7_REF	Africa	No evidence of P. falciparum K13 artemisinin conferring mutations over a 24-year analysis in Coastal Kenya, but a near complete reversion to chloroquine wild type parasites.	Capillary electrophoresis
W16729	Kenya	AF-E	1998	3D7_REF	Africa	No evidence of P. falciparum K13 artemisinin conferring mutations over a 24-year analysis in Coastal Kenya, but a near complete reversion to chloroquine wild type parasites.	Capillary electrophoresis
W16730	Kenya	AF-E	1998	3D7_REF	Africa	No evidence of P. falciparum K13 artemisinin conferring mutations over a 24-year analysis in Coastal Kenya, but a near complete reversion to chloroquine wild type parasites.	Capillary electrophoresis
W16731	Kenya	AF-E	1998	3D7_REF	Africa	No evidence of P. falciparum K13 artemisinin conferring mutations over a 24-year analysis in Coastal Kenya, but a near complete reversion to chloroquine wild type parasites.	Capillary electrophoresis
W16732	Kenya	AF-E	1998	3D7_REF	Africa	No evidence of P. falciparum K13 artemisinin conferring mutations over a 24-year analysis in Coastal Kenya, but a near complete reversion to chloroquine wild type parasites.	Capillary electrophoresis
W16733	Kenya	AF-E	1998	3D7_REF	Africa	No evidence of P. falciparum K13 artemisinin conferring mutations over a 24-year analysis in Coastal Kenya, but a near complete reversion to chloroquine wild type parasites.	Capillary electrophoresis
W16734	Kenya	AF-E	1998	3D7_REF	Africa	No evidence of P. falciparum K13 artemisinin conferring mutations over a 24-year analysis in Coastal Kenya, but a near complete reversion to chloroquine wild type parasites.	Capillary electrophoresis
W16735	Kenya	AF-E	1998	3D7_REF	Africa	No evidence of P. falciparum K13 artemisinin conferring mutations over a 24-year analysis in Coastal Kenya, but a near complete reversion to chloroquine wild type parasites.	Capillary electrophoresis
W16736	Kenya	AF-E	1998	3D7_REF	Africa	No evidence of P. falciparum K13 artemisinin conferring mutations over a 24-year analysis in Coastal Kenya, but a near complete reversion to chloroquine wild type parasites.	Capillary electrophoresis
W16737	Kenya	AF-E	1998	3D7_REF	Africa	No evidence of P. falciparum K13 artemisinin conferring mutations over a 24-year analysis in Coastal Kenya, but a near complete reversion to chloroquine wild type parasites.	Capillary electrophoresis
W16738	Kenya	AF-E	1998	3D7_REF	Africa	No evidence of P. falciparum K13 artemisinin conferring mutations over a 24-year analysis in Coastal Kenya, but a near complete reversion to chloroquine wild type parasites.	Capillary electrophoresis
W16739	Kenya	AF-E	1998	3D7_REF	Africa	No evidence of P. falciparum K13 artemisinin conferring mutations over a 24-year analysis in Coastal Kenya, but a near complete reversion to chloroquine wild type parasites.	Capillary electrophoresis
W16740	Kenya	AF-E	1998	3D7_REF	Africa	No evidence of P. falciparum K13 artemisinin conferring mutations over a 24-year analysis in Coastal Kenya, but a near complete reversion to chloroquine wild type parasites.	Capillary electrophoresis
W16741	Kenya	AF-E	1998	3D7_REF	Africa	No evidence of P. falciparum K13 artemisinin conferring mutations over a 24-year analysis in Coastal Kenya, but a near complete reversion to chloroquine wild type parasites.	Capillary electrophoresis
W16742	Kenya	AF-E	1998	3D7_REF	Africa	No evidence of P. falciparum K13 artemisinin conferring mutations over a 24-year analysis in Coastal Kenya, but a near complete reversion to chloroquine wild type parasites.	Capillary electrophoresis
W16743	Kenya	AF-E	1998	3D7_REF	Africa	No evidence of P. falciparum K13 artemisinin conferring mutations over a 24-year analysis in Coastal Kenya, but a near complete reversion to chloroquine wild type parasites.	Capillary electrophoresis
W16744	Kenya	AF-E	1998	3D7_REF	Africa	No evidence of P. falciparum K13 artemisinin conferring mutations over a 24-year analysis in Coastal Kenya, but a near complete reversion to chloroquine wild type parasites.	Capillary electrophoresis
W16745	Kenya	AF-E	1998	3D7_REF	Africa	No evidence of P. falciparum K13 artemisinin conferring mutations over a 24-year analysis in Coastal Kenya, but a near complete reversion to chloroquine wild type parasites.	Capillary electrophoresis
W16746	Kenya	AF-E	1998	3D7_REF	Africa	No evidence of P. falciparum K13 artemisinin conferring mutations over a 24-year analysis in Coastal Kenya, but a near complete reversion to chloroquine wild type parasites.	Capillary electrophoresis
W16747	Kenya	AF-E	1998	3D7_REF	Africa	No evidence of P. falciparum K13 artemisinin conferring mutations over a 24-year analysis in Coastal Kenya, but a near complete reversion to chloroquine wild type parasites.	Capillary electrophoresis
W16748	Kenya	AF-E	1998	3D7_REF	Africa	No evidence of P. falciparum K13 artemisinin conferring mutations over a 24-year analysis in Coastal Kenya, but a near complete reversion to chloroquine wild type parasites.	Capillary electrophoresis
W16749	Kenya	AF-E	1998	3D7_REF	Africa	No evidence of P. falciparum K13 artemisinin conferring mutations over a 24-year analysis in Coastal Kenya, but a near complete reversion to chloroquine wild type parasites.	Capillary electrophoresis
W16750	Kenya	AF-E	1998	3D7_REF	Africa	No evidence of P. falciparum K13 artemisinin conferring mutations over a 24-year analysis in Coastal Kenya, but a near complete reversion to chloroquine wild type parasites.	Capillary electrophoresis
W16751	Kenya	AF-E	1998	3D7_REF	Africa	No evidence of P. falciparum K13 artemisinin conferring mutations over a 24-year analysis in Coastal Kenya, but a near complete reversion to chloroquine wild type parasites.	Capillary electrophoresis
W16752	Kenya	AF-E	1998	3D7_REF	Africa	No evidence of P. falciparum K13 artemisinin conferring mutations over a 24-year analysis in Coastal Kenya, but a near complete reversion to chloroquine wild type parasites.	Capillary electrophoresis
W16753	Kenya	AF-E	1998	3D7_REF	Africa	No evidence of P. falciparum K13 artemisinin conferring mutations over a 24-year analysis in Coastal Kenya, but a near complete reversion to chloroquine wild type parasites.	Capillary electrophoresis
W16754	Kenya	AF-E	1998	3D7_REF	Africa	No evidence of P. falciparum K13 artemisinin conferring mutations over a 24-year analysis in Coastal Kenya, but a near complete reversion to chloroquine wild type parasites.	Capillary electrophoresis
W16755	Kenya	AF-E	1998	3D7_REF	Africa	No evidence of P. falciparum K13 artemisinin conferring mutations over a 24-year analysis in Coastal Kenya, but a near complete reversion to chloroquine wild type parasites.	Capillary electrophoresis
W16756	Kenya	AF-E	1998	3D7_REF	Africa	No evidence of P. falciparum K13 artemisinin conferring mutations over a 24-year analysis in Coastal Kenya, but a near complete reversion to chloroquine wild type parasites.	Capillary electrophoresis
W16757	Kenya	AF-E	1998	3D7_REF	Africa	No evidence of P. falciparum K13 artemisinin conferring mutations over a 24-year analysis in Coastal Kenya, but a near complete reversion to chloroquine wild type parasites.	Capillary electrophoresis
W16758	Kenya	AF-E	1998	3D7_REF	Africa	No evidence of P. falciparum K13 artemisinin conferring mutations over a 24-year analysis in Coastal Kenya, but a near complete reversion to chloroquine wild type parasites.	Capillary electrophoresis
W16759	Kenya	AF-E	1998	3D7_REF	Africa	No evidence of P. falciparum K13 artemisinin conferring mutations over a 24-year analysis in Coastal Kenya, but a near complete reversion to chloroquine wild type parasites.	Capillary electrophoresis
W16760	Kenya	AF-E	1998	3D7_REF	Africa	No evidence of P. falciparum K13 artemisinin conferring mutations over a 24-year analysis in Coastal Kenya, but a near complete reversion to chloroquine wild type parasites.	Capillary electrophoresis
W16761	Kenya	AF-E	1998	3D7_REF	Africa	No evidence of P. falciparum K13 artemisinin conferring mutations over a 24-year analysis in Coastal Kenya, but a near complete reversion to chloroquine wild type parasites.	Capillary electrophoresis
W16762	Kenya	AF-E	1998	3D7_REF	Africa	No evidence of P. falciparum K13 artemisinin conferring mutations over a 24-year analysis in Coastal Kenya, but a near complete reversion to chloroquine wild type parasites.	Capillary electrophoresis
W16763	Kenya	AF-E	1998	3D7_REF	Africa	No evidence of P. falciparum K13 artemisinin conferring mutations over a 24-year analysis in Coastal Kenya, but a near complete reversion to chloroquine wild type parasites.	Capillary electrophoresis
W16764	Kenya	AF-E	1998	3D7_REF	Africa	No evidence of P. falciparum K13 artemisinin conferring mutations over a 24-year analysis in Coastal Kenya, but a near complete reversion to chloroquine wild type parasites.	Capillary electrophoresis
W16765	Kenya	AF-E	1998	3D7_REF	Africa	No evidence of P. falciparum K13 artemisinin conferring mutations over a 24-year analysis in Coastal Kenya, but a near complete reversion to chloroquine wild type parasites.	Capillary electrophoresis
W16766	Kenya	AF-E	1998	3D7_REF	Africa	No evidence of P. falciparum K13 artemisinin conferring mutations over a 24-year analysis in Coastal Kenya, but a near complete reversion to chloroquine wild type parasites.	Capillary electrophoresis
W16767	Kenya	AF-E	1998	3D7_REF	Africa	No evidence of P. falciparum K13 artemisinin conferring mutations over a 24-year analysis in Coastal Kenya, but a near complete reversion to chloroquine wild type parasites.	Capillary electrophoresis
W16768	Kenya	AF-E	1998	3D7_REF	Africa	No evidence of P. falciparum K13 artemisinin conferring mutations over a 24-year analysis in Coastal Kenya, but a near complete reversion to chloroquine wild type parasites.	Capillary electrophoresis
W16769	Kenya	AF-E	1998	3D7_REF	Africa	No evidence of P. falciparum K13 artemisinin conferring mutations over a 24-year analysis in Coastal Kenya, but a near complete reversion to chloroquine wild type parasites.	Capillary electrophoresis
W16770	Kenya	AF-E	1998	3D7_REF	Africa	No evidence of P. falciparum K13 artemisinin conferring mutations over a 24-year analysis in Coastal Kenya, but a near complete reversion to chloroquine wild type parasites.	Capillary electrophoresis
W16771	Kenya	AF-E	1998	3D7_REF	Africa	No evidence of P. falciparum K13 artemisinin conferring mutations over a 24-year analysis in Coastal Kenya, but a near complete reversion to chloroquine wild type parasites.	Capillary electrophoresis
W16772	Kenya	AF-E	1998	3D7_REF	Africa	No evidence of P. falciparum K13 artemisinin conferring mutations over a 24-year analysis in Coastal Kenya, but a near complete reversion to chloroquine wild type parasites.	Capillary electrophoresis
W16773	Kenya	AF-E	1998	3D7_REF	Africa	No evidence of P. falciparum K13 artemisinin conferring mutations over a 24-year analysis in Coastal Kenya, but a near complete reversion to chloroquine wild type parasites.	Capillary electrophoresis
W16774	Kenya	AF-E	1998	3D7_REF	Africa	No evidence of P. falciparum K13 artemisinin conferring mutations over a 24-year analysis in Coastal Kenya, but a near complete reversion to chloroquine wild type parasites.	Capillary electrophoresis
W16775	Kenya	AF-E	1998	3D7_REF	Africa	No evidence of P. falciparum K13 artemisinin conferring mutations over a 24-year analysis in Coastal Kenya, but a near complete reversion to chloroquine wild type parasites.	Capillary electrophoresis
W16776	Kenya	AF-E	1998	3D7_REF	Africa	No evidence of P. falciparum K13 artemisinin conferring mutations over a 24-year analysis in Coastal Kenya, but a near complete reversion to chloroquine wild type parasites.	Capillary electrophoresis
W16777	Kenya	AF-E	1998	3D7_REF	Africa	No evidence of P. falciparum K13 artemisinin conferring mutations over a 24-year analysis in Coastal Kenya, but a near complete reversion to chloroquine wild type parasites.	Capillary electrophoresis
W16778	Kenya	AF-E	1998	3D7_REF	Africa	No evidence of P. falciparum K13 artemisinin conferring mutations over a 24-year analysis in Coastal Kenya, but a near complete reversion to chloroquine wild type parasites.	Capillary electrophoresis
W16779	Kenya	AF-E	1998	3D7_REF	Africa	No evidence of P. falciparum K13 artemisinin conferring mutations over a 24-year analysis in Coastal Kenya, but a near complete reversion to chloroquine wild type parasites.	Capillary electrophoresis
W16780	Kenya	AF-E	1998	3D7_REF	Africa	No evidence of P. falciparum K13 artemisinin conferring mutations over a 24-year analysis in Coastal Kenya, but a near complete reversion to chloroquine wild type parasites.	Capillary electrophoresis
W16781	Kenya	AF-E	1998	3D7_REF	Africa	No evidence of P. falciparum K13 artemisinin conferring mutations over a 24-year analysis in Coastal Kenya, but a near complete reversion to chloroquine wild type parasites.	Capillary electrophoresis
W16782	Kenya	AF-E	1998	3D7_REF	Africa	No evidence of P. falciparum K13 artemisinin conferring mutations over a 24-year analysis in Coastal Kenya, but a near complete reversion to chloroquine wild type parasites.	Capillary electrophoresis
W16783	Kenya	AF-E	1998	3D7_REF	Africa	No evidence of P. falciparum K13 artemisinin conferring mutations over a 24-year analysis in Coastal Kenya, but a near complete reversion to chloroquine wild type parasites.	Capillary electrophoresis
W16784	Kenya	AF-E	1998	3D7_REF	Africa	No evidence of P. falciparum K13 artemisinin conferring mutations over a 24-year analysis in Coastal Kenya, but a near complete reversion to chloroquine wild type parasites.	Capillary electrophoresis
W16785	Kenya	AF-E	1998	3D7_REF	Africa	No evidence of P. falciparum K13 artemisinin conferring mutations over a 24-year analysis in Coastal Kenya, but a near complete reversion to chloroquine wild type parasites.	Capillary electrophoresis
W16786	Kenya	AF-E	1998	3D7_REF	Africa	No evidence of P. falciparum K13 artemisinin conferring mutations over a 24-year analysis in Coastal Kenya, but a near complete reversion to chloroquine wild type parasites.	Capillary electrophoresis
W16787	Kenya	AF-E	1998	3D7_REF	Africa	No evidence of P. falciparum K13 artemisinin conferring mutations over a 24-year analysis in Coastal Kenya, but a near complete reversion to chloroquine wild type parasites.	Capillary electrophoresis
W16788	Kenya	AF-E	1998	3D7_REF	Africa	No evidence of P. falciparum K13 artemisinin conferring mutations over a 24-year analysis in Coastal Kenya, but a near complete reversion to chloroquine wild type parasites.	Capillary electrophoresis
W16789	Kenya	AF-E	1998	3D7_REF	Africa	No evidence of P. falciparum K13 artemisinin conferring mutations over a 24-year analysis in Coastal Kenya, but a near complete reversion to chloroquine wild type parasites.	Capillary electrophoresis
W16790	Papua New Guinea	OC	1998	3D7_REF	Oceania	Polymorphisms in Plasmodium falciparum Kelch 13 and P. vivax Kelch 12 Genes in Parasites Collected from Three South Pacific Countries Prior to Extensive Exposure to Artemisinin Combination Therapies.	Capillary electrophoresis
W16791	Papua New Guinea	OC	1998	3D7_REF	Oceania	Polymorphisms in Plasmodium falciparum Kelch 13 and P. vivax Kelch 12 Genes in Parasites Collected from Three South Pacific Countries Prior to Extensive Exposure to Artemisinin Combination Therapies.	Capillary electrophoresis
W16792	Papua New Guinea	OC	1998	3D7_REF	Oceania	Polymorphisms in Plasmodium falciparum Kelch 13 and P. vivax Kelch 12 Genes in Parasites Collected from Three South Pacific Countries Prior to Extensive Exposure to Artemisinin Combination Therapies.	Capillary electrophoresis
W16793	Papua New Guinea	OC	1998	3D7_REF	Oceania	Polymorphisms in Plasmodium falciparum Kelch 13 and P. vivax Kelch 12 Genes in Parasites Collected from Three South Pacific Countries Prior to Extensive Exposure to Artemisinin Combination Therapies.	Capillary electrophoresis
W16794	Papua New Guinea	OC	1998	3D7_REF	Oceania	Polymorphisms in Plasmodium falciparum Kelch 13 and P. vivax Kelch 12 Genes in Parasites Collected from Three South Pacific Countries Prior to Extensive Exposure to Artemisinin Combination Therapies.	Capillary electrophoresis
W16795	Papua New Guinea	OC	1998	3D7_REF	Oceania	Polymorphisms in Plasmodium falciparum Kelch 13 and P. vivax Kelch 12 Genes in Parasites Collected from Three South Pacific Countries Prior to Extensive Exposure to Artemisinin Combination Therapies.	Capillary electrophoresis
W16796	Papua New Guinea	OC	1998	3D7_REF	Oceania	Polymorphisms in Plasmodium falciparum Kelch 13 and P. vivax Kelch 12 Genes in Parasites Collected from Three South Pacific Countries Prior to Extensive Exposure to Artemisinin Combination Therapies.	Capillary electrophoresis
W16797	Papua New Guinea	OC	1998	3D7_REF	Oceania	Polymorphisms in Plasmodium falciparum Kelch 13 and P. vivax Kelch 12 Genes in Parasites Collected from Three South Pacific Countries Prior to Extensive Exposure to Artemisinin Combination Therapies.	Capillary electrophoresis
W16798	Papua New Guinea	OC	1998	3D7_REF	Oceania	Polymorphisms in Plasmodium falciparum Kelch 13 and P. vivax Kelch 12 Genes in Parasites Collected from Three South Pacific Countries Prior to Extensive Exposure to Artemisinin Combination Therapies.	Capillary electrophoresis
W16799	Papua New Guinea	OC	1998	3D7_REF	Oceania	Polymorphisms in Plasmodium falciparum Kelch 13 and P. vivax Kelch 12 Genes in Parasites Collected from Three South Pacific Countries Prior to Extensive Exposure to Artemisinin Combination Therapies.	Capillary electrophoresis
W16800	Papua New Guinea	OC	1998	3D7_REF	Oceania	Polymorphisms in Plasmodium falciparum Kelch 13 and P. vivax Kelch 12 Genes in Parasites Collected from Three South Pacific Countries Prior to Extensive Exposure to Artemisinin Combination Therapies.	Capillary electrophoresis
W16801	Papua New Guinea	OC	1998	3D7_REF	Oceania	Polymorphisms in Plasmodium falciparum Kelch 13 and P. vivax Kelch 12 Genes in Parasites Collected from Three South Pacific Countries Prior to Extensive Exposure to Artemisinin Combination Therapies.	Capillary electrophoresis
W16802	Papua New Guinea	OC	1998	3D7_REF	Oceania	Polymorphisms in Plasmodium falciparum Kelch 13 and P. vivax Kelch 12 Genes in Parasites Collected from Three South Pacific Countries Prior to Extensive Exposure to Artemisinin Combination Therapies.	Capillary electrophoresis
W16803	Papua New Guinea	OC	1998	3D7_REF	Oceania	Polymorphisms in Plasmodium falciparum Kelch 13 and P. vivax Kelch 12 Genes in Parasites Collected from Three South Pacific Countries Prior to Extensive Exposure to Artemisinin Combination Therapies.	Capillary electrophoresis
W16804	Papua New Guinea	OC	1998	3D7_REF	Oceania	Polymorphisms in Plasmodium falciparum Kelch 13 and P. vivax Kelch 12 Genes in Parasites Collected from Three South Pacific Countries Prior to Extensive Exposure to Artemisinin Combination Therapies.	Capillary electrophoresis
W16805	Papua New Guinea	OC	1998	3D7_REF	Oceania	Polymorphisms in Plasmodium falciparum Kelch 13 and P. vivax Kelch 12 Genes in Parasites Collected from Three South Pacific Countries Prior to Extensive Exposure to Artemisinin Combination Therapies.	Capillary electrophoresis
W16806	Papua New Guinea	OC	1998	3D7_REF	Oceania	Polymorphisms in Plasmodium falciparum Kelch 13 and P. vivax Kelch 12 Genes in Parasites Collected from Three South Pacific Countries Prior to Extensive Exposure to Artemisinin Combination Therapies.	Capillary electrophoresis
W16807	Papua New Guinea	OC	1998	3D7_REF	Oceania	Polymorphisms in Plasmodium falciparum Kelch 13 and P. vivax Kelch 12 Genes in Parasites Collected from Three South Pacific Countries Prior to Extensive Exposure to Artemisinin Combination Therapies.	Capillary electrophoresis
W16808	Papua New Guinea	OC	1998	3D7_REF	Oceania	Polymorphisms in Plasmodium falciparum Kelch 13 and P. vivax Kelch 12 Genes in Parasites Collected from Three South Pacific Countries Prior to Extensive Exposure to Artemisinin Combination Therapies.	Capillary electrophoresis
W16809	Papua New Guinea	OC	1998	3D7_REF	Oceania	Polymorphisms in Plasmodium falciparum Kelch 13 and P. vivax Kelch 12 Genes in Parasites Collected from Three South Pacific Countries Prior to Extensive Exposure to Artemisinin Combination Therapies.	Capillary electrophoresis
W16810	Papua New Guinea	OC	1998	3D7_REF	Oceania	Polymorphisms in Plasmodium falciparum Kelch 13 and P. vivax Kelch 12 Genes in Parasites Collected from Three South Pacific Countries Prior to Extensive Exposure to Artemisinin Combination Therapies.	Capillary electrophoresis
W16811	Papua New Guinea	OC	1998	3D7_REF	Oceania	Polymorphisms in Plasmodium falciparum Kelch 13 and P. vivax Kelch 12 Genes in Parasites Collected from Three South Pacific Countries Prior to Extensive Exposure to Artemisinin Combination Therapies.	Capillary electrophoresis
W16812	Papua New Guinea	OC	1998	3D7_REF	Oceania	Polymorphisms in Plasmodium falciparum Kelch 13 and P. vivax Kelch 12 Genes in Parasites Collected from Three South Pacific Countries Prior to Extensive Exposure to Artemisinin Combination Therapies.	Capillary electrophoresis
W16813	Papua New Guinea	OC	1998	3D7_REF	Oceania	Polymorphisms in Plasmodium falciparum Kelch 13 and P. vivax Kelch 12 Genes in Parasites Collected from Three South Pacific Countries Prior to Extensive Exposure to Artemisinin Combination Therapies.	Capillary electrophoresis
W16814	Papua New Guinea	OC	1998	3D7_REF	Oceania	Polymorphisms in Plasmodium falciparum Kelch 13 and P. vivax Kelch 12 Genes in Parasites Collected from Three South Pacific Countries Prior to Extensive Exposure to Artemisinin Combination Therapies.	Capillary electrophoresis
W16815	Papua New Guinea	OC	1998	3D7_REF	Oceania	Polymorphisms in Plasmodium falciparum Kelch 13 and P. vivax Kelch 12 Genes in Parasites Collected from Three South Pacific Countries Prior to Extensive Exposure to Artemisinin Combination Therapies.	Capillary electrophoresis
W16816	Papua New Guinea	OC	1998	3D7_REF	Oceania	Polymorphisms in Plasmodium falciparum Kelch 13 and P. vivax Kelch 12 Genes in Parasites Collected from Three South Pacific Countries Prior to Extensive Exposure to Artemisinin Combination Therapies.	Capillary electrophoresis
W16817	Papua New Guinea	OC	1998	3D7_REF	Oceania	Polymorphisms in Plasmodium falciparum Kelch 13 and P. vivax Kelch 12 Genes in Parasites Collected from Three South Pacific Countries Prior to Extensive Exposure to Artemisinin Combination Therapies.	Capillary electrophoresis
W16818	Papua New Guinea	OC	1998	3D7_REF	Oceania	Polymorphisms in Plasmodium falciparum Kelch 13 and P. vivax Kelch 12 Genes in Parasites Collected from Three South Pacific Countries Prior to Extensive Exposure to Artemisinin Combination Therapies.	Capillary electrophoresis
W16819	Papua New Guinea	OC	1998	3D7_REF	Oceania	Polymorphisms in Plasmodium falciparum Kelch 13 and P. vivax Kelch 12 Genes in Parasites Collected from Three South Pacific Countries Prior to Extensive Exposure to Artemisinin Combination Therapies.	Capillary electrophoresis
W16820	Papua New Guinea	OC	1998	3D7_REF	Oceania	Polymorphisms in Plasmodium falciparum Kelch 13 and P. vivax Kelch 12 Genes in Parasites Collected from Three South Pacific Countries Prior to Extensive Exposure to Artemisinin Combination Therapies.	Capillary electrophoresis
W16821	Papua New Guinea	OC	1998	3D7_REF	Oceania	Polymorphisms in Plasmodium falciparum Kelch 13 and P. vivax Kelch 12 Genes in Parasites Collected from Three South Pacific Countries Prior to Extensive Exposure to Artemisinin Combination Therapies.	Capillary electrophoresis
W16822	Papua New Guinea	OC	1998	3D7_REF	Oceania	Polymorphisms in Plasmodium falciparum Kelch 13 and P. vivax Kelch 12 Genes in Parasites Collected from Three South Pacific Countries Prior to Extensive Exposure to Artemisinin Combination Therapies.	Capillary electrophoresis
W16823	Papua New Guinea	OC	1998	3D7_REF	Oceania	Polymorphisms in Plasmodium falciparum Kelch 13 and P. vivax Kelch 12 Genes in Parasites Collected from Three South Pacific Countries Prior to Extensive Exposure to Artemisinin Combination Therapies.	Capillary electrophoresis
W16824	Papua New Guinea	OC	1998	3D7_REF	Oceania	Polymorphisms in Plasmodium falciparum Kelch 13 and P. vivax Kelch 12 Genes in Parasites Collected from Three South Pacific Countries Prior to Extensive Exposure to Artemisinin Combination Therapies.	Capillary electrophoresis
W16825	Papua New Guinea	OC	1998	3D7_REF	Oceania	Polymorphisms in Plasmodium falciparum Kelch 13 and P. vivax Kelch 12 Genes in Parasites Collected from Three South Pacific Countries Prior to Extensive Exposure to Artemisinin Combination Therapies.	Capillary electrophoresis
W16826	Papua New Guinea	OC	1998	3D7_REF	Oceania	Polymorphisms in Plasmodium falciparum Kelch 13 and P. vivax Kelch 12 Genes in Parasites Collected from Three South Pacific Countries Prior to Extensive Exposure to Artemisinin Combination Therapies.	Capillary electrophoresis
W16827	Papua New Guinea	OC	1998	3D7_REF	Oceania	Polymorphisms in Plasmodium falciparum Kelch 13 and P. vivax Kelch 12 Genes in Parasites Collected from Three South Pacific Countries Prior to Extensive Exposure to Artemisinin Combination Therapies.	Capillary electrophoresis
W16828	Papua New Guinea	OC	1998	3D7_REF	Oceania	Polymorphisms in Plasmodium falciparum Kelch 13 and P. vivax Kelch 12 Genes in Parasites Collected from Three South Pacific Countries Prior to Extensive Exposure to Artemisinin Combination Therapies.	Capillary electrophoresis
W16829	Papua New Guinea	OC	1998	3D7_REF	Oceania	Polymorphisms in Plasmodium falciparum Kelch 13 and P. vivax Kelch 12 Genes in Parasites Collected from Three South Pacific Countries Prior to Extensive Exposure to Artemisinin Combination Therapies.	Capillary electrophoresis
W16830	Papua New Guinea	OC	1998	3D7_REF	Oceania	Polymorphisms in Plasmodium falciparum Kelch 13 and P. vivax Kelch 12 Genes in Parasites Collected from Three South Pacific Countries Prior to Extensive Exposure to Artemisinin Combination Therapies.	Capillary electrophoresis
W16831	Papua New Guinea	OC	1998	3D7_REF	Oceania	Polymorphisms in Plasmodium falciparum Kelch 13 and P. vivax Kelch 12 Genes in Parasites Collected from Three South Pacific Countries Prior to Extensive Exposure to Artemisinin Combination Therapies.	Capillary electrophoresis
W16832	Papua New Guinea	OC	1998	3D7_REF	Oceania	Polymorphisms in Plasmodium falciparum Kelch 13 and P. vivax Kelch 12 Genes in Parasites Collected from Three South Pacific Countries Prior to Extensive Exposure to Artemisinin Combination Therapies.	Capillary electrophoresis
W16833	Papua New Guinea	OC	1998	3D7_REF	Oceania	Polymorphisms in Plasmodium falciparum Kelch 13 and P. vivax Kelch 12 Genes in Parasites Collected from Three South Pacific Countries Prior to Extensive Exposure to Artemisinin Combination Therapies.	Capillary electrophoresis
W16834	Papua New Guinea	OC	1998	3D7_REF	Oceania	Polymorphisms in Plasmodium falciparum Kelch 13 and P. vivax Kelch 12 Genes in Parasites Collected from Three South Pacific Countries Prior to Extensive Exposure to Artemisinin Combination Therapies.	Capillary electrophoresis
W16835	Papua New Guinea	OC	1998	3D7_REF	Oceania	Polymorphisms in Plasmodium falciparum Kelch 13 and P. vivax Kelch 12 Genes in Parasites Collected from Three South Pacific Countries Prior to Extensive Exposure to Artemisinin Combination Therapies.	Capillary electrophoresis
W16836	Papua New Guinea	OC	1998	3D7_REF	Oceania	Polymorphisms in Plasmodium falciparum Kelch 13 and P. vivax Kelch 12 Genes in Parasites Collected from Three South Pacific Countries Prior to Extensive Exposure to Artemisinin Combination Therapies.	Capillary electrophoresis
W16837	Papua New Guinea	OC	1998	3D7_REF	Oceania	Polymorphisms in Plasmodium falciparum Kelch 13 and P. vivax Kelch 12 Genes in Parasites Collected from Three South Pacific Countries Prior to Extensive Exposure to Artemisinin Combination Therapies.	Capillary electrophoresis
W16838	Papua New Guinea	OC	1998	3D7_REF	Oceania	Polymorphisms in Plasmodium falciparum Kelch 13 and P. vivax Kelch 12 Genes in Parasites Collected from Three South Pacific Countries Prior to Extensive Exposure to Artemisinin Combination Therapies.	Capillary electrophoresis
W16839	Papua New Guinea	OC	1998	3D7_REF	Oceania	Polymorphisms in Plasmodium falciparum Kelch 13 and P. vivax Kelch 12 Genes in Parasites Collected from Three South Pacific Countries Prior to Extensive Exposure to Artemisinin Combination Therapies.	Capillary electrophoresis
W16840	Papua New Guinea	OC	1998	3D7_REF	Oceania	Polymorphisms in Plasmodium falciparum Kelch 13 and P. vivax Kelch 12 Genes in Parasites Collected from Three South Pacific Countries Prior to Extensive Exposure to Artemisinin Combination Therapies.	Capillary electrophoresis
W16841	Papua New Guinea	OC	1998	3D7_REF	Oceania	Polymorphisms in Plasmodium falciparum Kelch 13 and P. vivax Kelch 12 Genes in Parasites Collected from Three South Pacific Countries Prior to Extensive Exposure to Artemisinin Combination Therapies.	Capillary electrophoresis
W16842	Papua New Guinea	OC	1998	3D7_REF	Oceania	Polymorphisms in Plasmodium falciparum Kelch 13 and P. vivax Kelch 12 Genes in Parasites Collected from Three South Pacific Countries Prior to Extensive Exposure to Artemisinin Combination Therapies.	Capillary electrophoresis
W16843	Papua New Guinea	OC	1998	3D7_REF	Oceania	Polymorphisms in Plasmodium falciparum Kelch 13 and P. vivax Kelch 12 Genes in Parasites Collected from Three South Pacific Countries Prior to Extensive Exposure to Artemisinin Combination Therapies.	Capillary electrophoresis
W16844	Papua New Guinea	OC	1998	3D7_REF	Oceania	Polymorphisms in Plasmodium falciparum Kelch 13 and P. vivax Kelch 12 Genes in Parasites Collected from Three South Pacific Countries Prior to Extensive Exposure to Artemisinin Combination Therapies.	Capillary electrophoresis
W16845	Papua New Guinea	OC	1998	3D7_REF	Oceania	Polymorphisms in Plasmodium falciparum Kelch 13 and P. vivax Kelch 12 Genes in Parasites Collected from Three South Pacific Countries Prior to Extensive Exposure to Artemisinin Combination Therapies.	Capillary electrophoresis
W16846	Papua New Guinea	OC	1998	3D7_REF	Oceania	Polymorphisms in Plasmodium falciparum Kelch 13 and P. vivax Kelch 12 Genes in Parasites Collected from Three South Pacific Countries Prior to Extensive Exposure to Artemisinin Combination Therapies.	Capillary electrophoresis
W16847	Papua New Guinea	OC	1998	3D7_REF	Oceania	Polymorphisms in Plasmodium falciparum Kelch 13 and P. vivax Kelch 12 Genes in Parasites Collected from Three South Pacific Countries Prior to Extensive Exposure to Artemisinin Combination Therapies.	Capillary electrophoresis
W16848	Papua New Guinea	OC	1998	3D7_REF	Oceania	Polymorphisms in Plasmodium falciparum Kelch 13 and P. vivax Kelch 12 Genes in Parasites Collected from Three South Pacific Countries Prior to Extensive Exposure to Artemisinin Combination Therapies.	Capillary electrophoresis
W16849	Papua New Guinea	OC	1998	3D7_REF	Oceania	Polymorphisms in Plasmodium falciparum Kelch 13 and P. vivax Kelch 12 Genes in Parasites Collected from Three South Pacific Countries Prior to Extensive Exposure to Artemisinin Combination Therapies.	Capillary electrophoresis
W16850	Papua New Guinea	OC	1998	3D7_REF	Oceania	Polymorphisms in Plasmodium falciparum Kelch 13 and P. vivax Kelch 12 Genes in Parasites Collected from Three South Pacific Countries Prior to Extensive Exposure to Artemisinin Combination Therapies.	Capillary electrophoresis
SPT42952	Kenya	AF-E	1999	3D7_REF	Africa	Pf7	WGS
W3498	Uganda	AF-NE	1999	L457I	Africa	The Diversity of the Plasmodium falciparum K13 Propeller Domain Did Not Increase after Implementation of Artemisinin-Based Combination Therapy in Uganda.	Capillary electrophoresis
W5072	Uganda	AF-NE	1999	G496S	Africa	The Diversity of the Plasmodium falciparum K13 Propeller Domain Did Not Increase after Implementation of Artemisinin-Based Combination Therapy in Uganda.	Capillary electrophoresis
W6435	Uganda	AF-NE	1999	V555A	Africa	The Diversity of the Plasmodium falciparum K13 Propeller Domain Did Not Increase after Implementation of Artemisinin-Based Combination Therapy in Uganda.	Capillary electrophoresis
W6436	Uganda	AF-NE	1999	V555A	Africa	The Diversity of the Plasmodium falciparum K13 Propeller Domain Did Not Increase after Implementation of Artemisinin-Based Combination Therapy in Uganda.	Capillary electrophoresis
W6437	Uganda	AF-NE	1999	V555A	Africa	The Diversity of the Plasmodium falciparum K13 Propeller Domain Did Not Increase after Implementation of Artemisinin-Based Combination Therapy in Uganda.	Capillary electrophoresis
W6438	Uganda	AF-NE	1999	V555A	Africa	The Diversity of the Plasmodium falciparum K13 Propeller Domain Did Not Increase after Implementation of Artemisinin-Based Combination Therapy in Uganda.	Capillary electrophoresis
W7376	Uganda	AF-NE	1999	W565R	Africa	The Diversity of the Plasmodium falciparum K13 Propeller Domain Did Not Increase after Implementation of Artemisinin-Based Combination Therapy in Uganda.	Capillary electrophoresis
W7377	Uganda	AF-NE	1999	E567K	Africa	The Diversity of the Plasmodium falciparum K13 Propeller Domain Did Not Increase after Implementation of Artemisinin-Based Combination Therapy in Uganda.	Capillary electrophoresis
W7675	Uganda	AF-NE	1999	A578S	Africa	The Diversity of the Plasmodium falciparum K13 Propeller Domain Did Not Increase after Implementation of Artemisinin-Based Combination Therapy in Uganda.	Capillary electrophoresis
W7676	Uganda	AF-NE	1999	A578S	Africa	The Diversity of the Plasmodium falciparum K13 Propeller Domain Did Not Increase after Implementation of Artemisinin-Based Combination Therapy in Uganda.	Capillary electrophoresis
W7677	Uganda	AF-NE	1999	A578S	Africa	The Diversity of the Plasmodium falciparum K13 Propeller Domain Did Not Increase after Implementation of Artemisinin-Based Combination Therapy in Uganda.	Capillary electrophoresis
W12360	Uganda	AF-NE	1999	V581I	Africa	The Diversity of the Plasmodium falciparum K13 Propeller Domain Did Not Increase after Implementation of Artemisinin-Based Combination Therapy in Uganda.	Capillary electrophoresis
W12428	Uganda	AF-NE	1999	N594K	Africa	The Diversity of the Plasmodium falciparum K13 Propeller Domain Did Not Increase after Implementation of Artemisinin-Based Combination Therapy in Uganda.	Capillary electrophoresis
W12482	Uganda	AF-NE	1999	K610E	Africa	The Diversity of the Plasmodium falciparum K13 Propeller Domain Did Not Increase after Implementation of Artemisinin-Based Combination Therapy in Uganda.	Capillary electrophoresis
W12512	Uganda	AF-NE	1999	P615N	Africa	The Diversity of the Plasmodium falciparum K13 Propeller Domain Did Not Increase after Implementation of Artemisinin-Based Combination Therapy in Uganda.	Capillary electrophoresis
W12527	Uganda	AF-NE	1999	L618S	Africa	The Diversity of the Plasmodium falciparum K13 Propeller Domain Did Not Increase after Implementation of Artemisinin-Based Combination Therapy in Uganda.	Capillary electrophoresis
W16851	Brazil	SA	1999	3D7_REF	Americas	Little Polymorphism at the K13 Propeller Locus in Worldwide Plasmodium falciparum Populations Prior to the Introduction of Artemisinin Combination Therapies.	Capillary electrophoresis
W16852	Brazil	SA	1999	3D7_REF	Americas	Little Polymorphism at the K13 Propeller Locus in Worldwide Plasmodium falciparum Populations Prior to the Introduction of Artemisinin Combination Therapies.	Capillary electrophoresis
W16853	Brazil	SA	1999	3D7_REF	Americas	Little Polymorphism at the K13 Propeller Locus in Worldwide Plasmodium falciparum Populations Prior to the Introduction of Artemisinin Combination Therapies.	Capillary electrophoresis
W16854	Brazil	SA	1999	3D7_REF	Americas	Little Polymorphism at the K13 Propeller Locus in Worldwide Plasmodium falciparum Populations Prior to the Introduction of Artemisinin Combination Therapies.	Capillary electrophoresis
W16855	Brazil	SA	1999	3D7_REF	Americas	Little Polymorphism at the K13 Propeller Locus in Worldwide Plasmodium falciparum Populations Prior to the Introduction of Artemisinin Combination Therapies.	Capillary electrophoresis
W16856	Brazil	SA	1999	3D7_REF	Americas	Little Polymorphism at the K13 Propeller Locus in Worldwide Plasmodium falciparum Populations Prior to the Introduction of Artemisinin Combination Therapies.	Capillary electrophoresis
W16857	Brazil	SA	1999	3D7_REF	Americas	Little Polymorphism at the K13 Propeller Locus in Worldwide Plasmodium falciparum Populations Prior to the Introduction of Artemisinin Combination Therapies.	Capillary electrophoresis
W16858	Brazil	SA	1999	3D7_REF	Americas	Little Polymorphism at the K13 Propeller Locus in Worldwide Plasmodium falciparum Populations Prior to the Introduction of Artemisinin Combination Therapies.	Capillary electrophoresis
W16859	Brazil	SA	1999	3D7_REF	Americas	Little Polymorphism at the K13 Propeller Locus in Worldwide Plasmodium falciparum Populations Prior to the Introduction of Artemisinin Combination Therapies.	Capillary electrophoresis
W16860	Brazil	SA	1999	3D7_REF	Americas	Little Polymorphism at the K13 Propeller Locus in Worldwide Plasmodium falciparum Populations Prior to the Introduction of Artemisinin Combination Therapies.	Capillary electrophoresis
W16861	Brazil	SA	1999	3D7_REF	Americas	Little Polymorphism at the K13 Propeller Locus in Worldwide Plasmodium falciparum Populations Prior to the Introduction of Artemisinin Combination Therapies.	Capillary electrophoresis
W16862	Brazil	SA	1999	3D7_REF	Americas	Little Polymorphism at the K13 Propeller Locus in Worldwide Plasmodium falciparum Populations Prior to the Introduction of Artemisinin Combination Therapies.	Capillary electrophoresis
W16863	Brazil	SA	1999	3D7_REF	Americas	Little Polymorphism at the K13 Propeller Locus in Worldwide Plasmodium falciparum Populations Prior to the Introduction of Artemisinin Combination Therapies.	Capillary electrophoresis
W16864	Brazil	SA	1999	3D7_REF	Americas	Little Polymorphism at the K13 Propeller Locus in Worldwide Plasmodium falciparum Populations Prior to the Introduction of Artemisinin Combination Therapies.	Capillary electrophoresis
W16865	Brazil	SA	1999	3D7_REF	Americas	Little Polymorphism at the K13 Propeller Locus in Worldwide Plasmodium falciparum Populations Prior to the Introduction of Artemisinin Combination Therapies.	Capillary electrophoresis
W16866	Brazil	SA	1999	3D7_REF	Americas	Little Polymorphism at the K13 Propeller Locus in Worldwide Plasmodium falciparum Populations Prior to the Introduction of Artemisinin Combination Therapies.	Capillary electrophoresis
W16867	Brazil	SA	1999	3D7_REF	Americas	Little Polymorphism at the K13 Propeller Locus in Worldwide Plasmodium falciparum Populations Prior to the Introduction of Artemisinin Combination Therapies.	Capillary electrophoresis
W16868	Brazil	SA	1999	3D7_REF	Americas	Little Polymorphism at the K13 Propeller Locus in Worldwide Plasmodium falciparum Populations Prior to the Introduction of Artemisinin Combination Therapies.	Capillary electrophoresis
W16869	Brazil	SA	1999	3D7_REF	Americas	Little Polymorphism at the K13 Propeller Locus in Worldwide Plasmodium falciparum Populations Prior to the Introduction of Artemisinin Combination Therapies.	Capillary electrophoresis
W16870	Brazil	SA	1999	3D7_REF	Americas	Little Polymorphism at the K13 Propeller Locus in Worldwide Plasmodium falciparum Populations Prior to the Introduction of Artemisinin Combination Therapies.	Capillary electrophoresis
W16871	Brazil	SA	1999	3D7_REF	Americas	Little Polymorphism at the K13 Propeller Locus in Worldwide Plasmodium falciparum Populations Prior to the Introduction of Artemisinin Combination Therapies.	Capillary electrophoresis
W16872	Brazil	SA	1999	3D7_REF	Americas	Little Polymorphism at the K13 Propeller Locus in Worldwide Plasmodium falciparum Populations Prior to the Introduction of Artemisinin Combination Therapies.	Capillary electrophoresis
W16873	Brazil	SA	1999	3D7_REF	Americas	Little Polymorphism at the K13 Propeller Locus in Worldwide Plasmodium falciparum Populations Prior to the Introduction of Artemisinin Combination Therapies.	Capillary electrophoresis
W16874	Brazil	SA	1999	3D7_REF	Americas	Little Polymorphism at the K13 Propeller Locus in Worldwide Plasmodium falciparum Populations Prior to the Introduction of Artemisinin Combination Therapies.	Capillary electrophoresis
W16875	Brazil	SA	1999	3D7_REF	Americas	Little Polymorphism at the K13 Propeller Locus in Worldwide Plasmodium falciparum Populations Prior to the Introduction of Artemisinin Combination Therapies.	Capillary electrophoresis
W16876	Brazil	SA	1999	3D7_REF	Americas	Little Polymorphism at the K13 Propeller Locus in Worldwide Plasmodium falciparum Populations Prior to the Introduction of Artemisinin Combination Therapies.	Capillary electrophoresis
W16877	Brazil	SA	1999	3D7_REF	Americas	Little Polymorphism at the K13 Propeller Locus in Worldwide Plasmodium falciparum Populations Prior to the Introduction of Artemisinin Combination Therapies.	Capillary electrophoresis
W16878	Brazil	SA	1999	3D7_REF	Americas	Little Polymorphism at the K13 Propeller Locus in Worldwide Plasmodium falciparum Populations Prior to the Introduction of Artemisinin Combination Therapies.	Capillary electrophoresis
W16879	Brazil	SA	1999	3D7_REF	Americas	Little Polymorphism at the K13 Propeller Locus in Worldwide Plasmodium falciparum Populations Prior to the Introduction of Artemisinin Combination Therapies.	Capillary electrophoresis
W16880	Brazil	SA	1999	3D7_REF	Americas	Little Polymorphism at the K13 Propeller Locus in Worldwide Plasmodium falciparum Populations Prior to the Introduction of Artemisinin Combination Therapies.	Capillary electrophoresis
W16881	Brazil	SA	1999	3D7_REF	Americas	Little Polymorphism at the K13 Propeller Locus in Worldwide Plasmodium falciparum Populations Prior to the Introduction of Artemisinin Combination Therapies.	Capillary electrophoresis
W16882	Laos	AS-SE-E	1999	3D7_REF	Asia	Little Polymorphism at the K13 Propeller Locus in Worldwide Plasmodium falciparum Populations Prior to the Introduction of Artemisinin Combination Therapies.	Capillary electrophoresis
W16883	Laos	AS-SE-E	1999	3D7_REF	Asia	Little Polymorphism at the K13 Propeller Locus in Worldwide Plasmodium falciparum Populations Prior to the Introduction of Artemisinin Combination Therapies.	Capillary electrophoresis
W16884	Laos	AS-SE-E	1999	3D7_REF	Asia	Little Polymorphism at the K13 Propeller Locus in Worldwide Plasmodium falciparum Populations Prior to the Introduction of Artemisinin Combination Therapies.	Capillary electrophoresis
W16885	Laos	AS-SE-E	1999	3D7_REF	Asia	Little Polymorphism at the K13 Propeller Locus in Worldwide Plasmodium falciparum Populations Prior to the Introduction of Artemisinin Combination Therapies.	Capillary electrophoresis
W16886	Laos	AS-SE-E	1999	3D7_REF	Asia	Little Polymorphism at the K13 Propeller Locus in Worldwide Plasmodium falciparum Populations Prior to the Introduction of Artemisinin Combination Therapies.	Capillary electrophoresis
W16887	Laos	AS-SE-E	1999	3D7_REF	Asia	Little Polymorphism at the K13 Propeller Locus in Worldwide Plasmodium falciparum Populations Prior to the Introduction of Artemisinin Combination Therapies.	Capillary electrophoresis
W16888	Laos	AS-SE-E	1999	3D7_REF	Asia	Little Polymorphism at the K13 Propeller Locus in Worldwide Plasmodium falciparum Populations Prior to the Introduction of Artemisinin Combination Therapies.	Capillary electrophoresis
W16889	Laos	AS-SE-E	1999	3D7_REF	Asia	Little Polymorphism at the K13 Propeller Locus in Worldwide Plasmodium falciparum Populations Prior to the Introduction of Artemisinin Combination Therapies.	Capillary electrophoresis
W16890	Laos	AS-SE-E	1999	3D7_REF	Asia	Little Polymorphism at the K13 Propeller Locus in Worldwide Plasmodium falciparum Populations Prior to the Introduction of Artemisinin Combination Therapies.	Capillary electrophoresis
W16891	Laos	AS-SE-E	1999	3D7_REF	Asia	Little Polymorphism at the K13 Propeller Locus in Worldwide Plasmodium falciparum Populations Prior to the Introduction of Artemisinin Combination Therapies.	Capillary electrophoresis
W16892	Laos	AS-SE-E	1999	3D7_REF	Asia	Little Polymorphism at the K13 Propeller Locus in Worldwide Plasmodium falciparum Populations Prior to the Introduction of Artemisinin Combination Therapies.	Capillary electrophoresis
W16893	Laos	AS-SE-E	1999	3D7_REF	Asia	Little Polymorphism at the K13 Propeller Locus in Worldwide Plasmodium falciparum Populations Prior to the Introduction of Artemisinin Combination Therapies.	Capillary electrophoresis
W16894	Uganda	AF-NE	1999	3D7_REF	Africa	The Diversity of the Plasmodium falciparum K13 Propeller Domain Did Not Increase after Implementation of Artemisinin-Based Combination Therapy in Uganda.	Capillary electrophoresis
W16895	Uganda	AF-NE	1999	3D7_REF	Africa	The Diversity of the Plasmodium falciparum K13 Propeller Domain Did Not Increase after Implementation of Artemisinin-Based Combination Therapy in Uganda.	Capillary electrophoresis
W16896	Uganda	AF-NE	1999	3D7_REF	Africa	The Diversity of the Plasmodium falciparum K13 Propeller Domain Did Not Increase after Implementation of Artemisinin-Based Combination Therapy in Uganda.	Capillary electrophoresis
W16897	Uganda	AF-NE	1999	3D7_REF	Africa	The Diversity of the Plasmodium falciparum K13 Propeller Domain Did Not Increase after Implementation of Artemisinin-Based Combination Therapy in Uganda.	Capillary electrophoresis
W16898	Uganda	AF-NE	1999	3D7_REF	Africa	The Diversity of the Plasmodium falciparum K13 Propeller Domain Did Not Increase after Implementation of Artemisinin-Based Combination Therapy in Uganda.	Capillary electrophoresis
W16899	Uganda	AF-NE	1999	3D7_REF	Africa	The Diversity of the Plasmodium falciparum K13 Propeller Domain Did Not Increase after Implementation of Artemisinin-Based Combination Therapy in Uganda.	Capillary electrophoresis
W16900	Uganda	AF-NE	1999	3D7_REF	Africa	The Diversity of the Plasmodium falciparum K13 Propeller Domain Did Not Increase after Implementation of Artemisinin-Based Combination Therapy in Uganda.	Capillary electrophoresis
W16901	Uganda	AF-NE	1999	3D7_REF	Africa	The Diversity of the Plasmodium falciparum K13 Propeller Domain Did Not Increase after Implementation of Artemisinin-Based Combination Therapy in Uganda.	Capillary electrophoresis
W16902	Uganda	AF-NE	1999	3D7_REF	Africa	The Diversity of the Plasmodium falciparum K13 Propeller Domain Did Not Increase after Implementation of Artemisinin-Based Combination Therapy in Uganda.	Capillary electrophoresis
W16903	Uganda	AF-NE	1999	3D7_REF	Africa	The Diversity of the Plasmodium falciparum K13 Propeller Domain Did Not Increase after Implementation of Artemisinin-Based Combination Therapy in Uganda.	Capillary electrophoresis
W16904	Uganda	AF-NE	1999	3D7_REF	Africa	The Diversity of the Plasmodium falciparum K13 Propeller Domain Did Not Increase after Implementation of Artemisinin-Based Combination Therapy in Uganda.	Capillary electrophoresis
W16905	Uganda	AF-NE	1999	3D7_REF	Africa	The Diversity of the Plasmodium falciparum K13 Propeller Domain Did Not Increase after Implementation of Artemisinin-Based Combination Therapy in Uganda.	Capillary electrophoresis
W16906	Uganda	AF-NE	1999	3D7_REF	Africa	The Diversity of the Plasmodium falciparum K13 Propeller Domain Did Not Increase after Implementation of Artemisinin-Based Combination Therapy in Uganda.	Capillary electrophoresis
W16907	Uganda	AF-NE	1999	3D7_REF	Africa	The Diversity of the Plasmodium falciparum K13 Propeller Domain Did Not Increase after Implementation of Artemisinin-Based Combination Therapy in Uganda.	Capillary electrophoresis
W16908	Uganda	AF-NE	1999	3D7_REF	Africa	The Diversity of the Plasmodium falciparum K13 Propeller Domain Did Not Increase after Implementation of Artemisinin-Based Combination Therapy in Uganda.	Capillary electrophoresis
W16909	Uganda	AF-NE	1999	3D7_REF	Africa	The Diversity of the Plasmodium falciparum K13 Propeller Domain Did Not Increase after Implementation of Artemisinin-Based Combination Therapy in Uganda.	Capillary electrophoresis
W16910	Uganda	AF-NE	1999	3D7_REF	Africa	The Diversity of the Plasmodium falciparum K13 Propeller Domain Did Not Increase after Implementation of Artemisinin-Based Combination Therapy in Uganda.	Capillary electrophoresis
W16911	Uganda	AF-NE	1999	3D7_REF	Africa	The Diversity of the Plasmodium falciparum K13 Propeller Domain Did Not Increase after Implementation of Artemisinin-Based Combination Therapy in Uganda.	Capillary electrophoresis
W16912	Uganda	AF-NE	1999	3D7_REF	Africa	The Diversity of the Plasmodium falciparum K13 Propeller Domain Did Not Increase after Implementation of Artemisinin-Based Combination Therapy in Uganda.	Capillary electrophoresis
W16913	Uganda	AF-NE	1999	3D7_REF	Africa	The Diversity of the Plasmodium falciparum K13 Propeller Domain Did Not Increase after Implementation of Artemisinin-Based Combination Therapy in Uganda.	Capillary electrophoresis
W16914	Uganda	AF-NE	1999	3D7_REF	Africa	The Diversity of the Plasmodium falciparum K13 Propeller Domain Did Not Increase after Implementation of Artemisinin-Based Combination Therapy in Uganda.	Capillary electrophoresis
W16915	Uganda	AF-NE	1999	3D7_REF	Africa	The Diversity of the Plasmodium falciparum K13 Propeller Domain Did Not Increase after Implementation of Artemisinin-Based Combination Therapy in Uganda.	Capillary electrophoresis
W16916	Uganda	AF-NE	1999	3D7_REF	Africa	The Diversity of the Plasmodium falciparum K13 Propeller Domain Did Not Increase after Implementation of Artemisinin-Based Combination Therapy in Uganda.	Capillary electrophoresis
W16917	Uganda	AF-NE	1999	3D7_REF	Africa	The Diversity of the Plasmodium falciparum K13 Propeller Domain Did Not Increase after Implementation of Artemisinin-Based Combination Therapy in Uganda.	Capillary electrophoresis
W16918	Uganda	AF-NE	1999	3D7_REF	Africa	The Diversity of the Plasmodium falciparum K13 Propeller Domain Did Not Increase after Implementation of Artemisinin-Based Combination Therapy in Uganda.	Capillary electrophoresis
W16919	Uganda	AF-NE	1999	3D7_REF	Africa	The Diversity of the Plasmodium falciparum K13 Propeller Domain Did Not Increase after Implementation of Artemisinin-Based Combination Therapy in Uganda.	Capillary electrophoresis
W16920	Uganda	AF-NE	1999	3D7_REF	Africa	The Diversity of the Plasmodium falciparum K13 Propeller Domain Did Not Increase after Implementation of Artemisinin-Based Combination Therapy in Uganda.	Capillary electrophoresis
W16921	Uganda	AF-NE	1999	3D7_REF	Africa	The Diversity of the Plasmodium falciparum K13 Propeller Domain Did Not Increase after Implementation of Artemisinin-Based Combination Therapy in Uganda.	Capillary electrophoresis
W16922	Uganda	AF-NE	1999	3D7_REF	Africa	The Diversity of the Plasmodium falciparum K13 Propeller Domain Did Not Increase after Implementation of Artemisinin-Based Combination Therapy in Uganda.	Capillary electrophoresis
W16923	Uganda	AF-NE	1999	3D7_REF	Africa	The Diversity of the Plasmodium falciparum K13 Propeller Domain Did Not Increase after Implementation of Artemisinin-Based Combination Therapy in Uganda.	Capillary electrophoresis
W16924	Uganda	AF-NE	1999	3D7_REF	Africa	The Diversity of the Plasmodium falciparum K13 Propeller Domain Did Not Increase after Implementation of Artemisinin-Based Combination Therapy in Uganda.	Capillary electrophoresis
W16925	Uganda	AF-NE	1999	3D7_REF	Africa	The Diversity of the Plasmodium falciparum K13 Propeller Domain Did Not Increase after Implementation of Artemisinin-Based Combination Therapy in Uganda.	Capillary electrophoresis
W16926	Uganda	AF-NE	1999	3D7_REF	Africa	The Diversity of the Plasmodium falciparum K13 Propeller Domain Did Not Increase after Implementation of Artemisinin-Based Combination Therapy in Uganda.	Capillary electrophoresis
W16927	Uganda	AF-NE	1999	3D7_REF	Africa	The Diversity of the Plasmodium falciparum K13 Propeller Domain Did Not Increase after Implementation of Artemisinin-Based Combination Therapy in Uganda.	Capillary electrophoresis
W16928	Uganda	AF-NE	1999	3D7_REF	Africa	The Diversity of the Plasmodium falciparum K13 Propeller Domain Did Not Increase after Implementation of Artemisinin-Based Combination Therapy in Uganda.	Capillary electrophoresis
W16929	Uganda	AF-NE	1999	3D7_REF	Africa	The Diversity of the Plasmodium falciparum K13 Propeller Domain Did Not Increase after Implementation of Artemisinin-Based Combination Therapy in Uganda.	Capillary electrophoresis
W16930	Uganda	AF-NE	1999	3D7_REF	Africa	The Diversity of the Plasmodium falciparum K13 Propeller Domain Did Not Increase after Implementation of Artemisinin-Based Combination Therapy in Uganda.	Capillary electrophoresis
W16931	Uganda	AF-NE	1999	3D7_REF	Africa	The Diversity of the Plasmodium falciparum K13 Propeller Domain Did Not Increase after Implementation of Artemisinin-Based Combination Therapy in Uganda.	Capillary electrophoresis
W16932	Uganda	AF-NE	1999	3D7_REF	Africa	The Diversity of the Plasmodium falciparum K13 Propeller Domain Did Not Increase after Implementation of Artemisinin-Based Combination Therapy in Uganda.	Capillary electrophoresis
W16933	Uganda	AF-NE	1999	3D7_REF	Africa	The Diversity of the Plasmodium falciparum K13 Propeller Domain Did Not Increase after Implementation of Artemisinin-Based Combination Therapy in Uganda.	Capillary electrophoresis
W16934	Uganda	AF-NE	1999	3D7_REF	Africa	The Diversity of the Plasmodium falciparum K13 Propeller Domain Did Not Increase after Implementation of Artemisinin-Based Combination Therapy in Uganda.	Capillary electrophoresis
W16935	Uganda	AF-NE	1999	3D7_REF	Africa	The Diversity of the Plasmodium falciparum K13 Propeller Domain Did Not Increase after Implementation of Artemisinin-Based Combination Therapy in Uganda.	Capillary electrophoresis
W16936	Uganda	AF-NE	1999	3D7_REF	Africa	The Diversity of the Plasmodium falciparum K13 Propeller Domain Did Not Increase after Implementation of Artemisinin-Based Combination Therapy in Uganda.	Capillary electrophoresis
W16937	Uganda	AF-NE	1999	3D7_REF	Africa	The Diversity of the Plasmodium falciparum K13 Propeller Domain Did Not Increase after Implementation of Artemisinin-Based Combination Therapy in Uganda.	Capillary electrophoresis
W16938	Uganda	AF-NE	1999	3D7_REF	Africa	The Diversity of the Plasmodium falciparum K13 Propeller Domain Did Not Increase after Implementation of Artemisinin-Based Combination Therapy in Uganda.	Capillary electrophoresis
W16939	Uganda	AF-NE	1999	3D7_REF	Africa	The Diversity of the Plasmodium falciparum K13 Propeller Domain Did Not Increase after Implementation of Artemisinin-Based Combination Therapy in Uganda.	Capillary electrophoresis
W16940	Uganda	AF-NE	1999	3D7_REF	Africa	The Diversity of the Plasmodium falciparum K13 Propeller Domain Did Not Increase after Implementation of Artemisinin-Based Combination Therapy in Uganda.	Capillary electrophoresis
W16941	Uganda	AF-NE	1999	3D7_REF	Africa	The Diversity of the Plasmodium falciparum K13 Propeller Domain Did Not Increase after Implementation of Artemisinin-Based Combination Therapy in Uganda.	Capillary electrophoresis
W16942	Uganda	AF-NE	1999	3D7_REF	Africa	The Diversity of the Plasmodium falciparum K13 Propeller Domain Did Not Increase after Implementation of Artemisinin-Based Combination Therapy in Uganda.	Capillary electrophoresis
W16943	Uganda	AF-NE	1999	3D7_REF	Africa	The Diversity of the Plasmodium falciparum K13 Propeller Domain Did Not Increase after Implementation of Artemisinin-Based Combination Therapy in Uganda.	Capillary electrophoresis
W16944	Uganda	AF-NE	1999	3D7_REF	Africa	The Diversity of the Plasmodium falciparum K13 Propeller Domain Did Not Increase after Implementation of Artemisinin-Based Combination Therapy in Uganda.	Capillary electrophoresis
W16945	Uganda	AF-NE	1999	3D7_REF	Africa	The Diversity of the Plasmodium falciparum K13 Propeller Domain Did Not Increase after Implementation of Artemisinin-Based Combination Therapy in Uganda.	Capillary electrophoresis
W16946	Uganda	AF-NE	1999	3D7_REF	Africa	The Diversity of the Plasmodium falciparum K13 Propeller Domain Did Not Increase after Implementation of Artemisinin-Based Combination Therapy in Uganda.	Capillary electrophoresis
W16947	Uganda	AF-NE	1999	3D7_REF	Africa	The Diversity of the Plasmodium falciparum K13 Propeller Domain Did Not Increase after Implementation of Artemisinin-Based Combination Therapy in Uganda.	Capillary electrophoresis
W16948	Uganda	AF-NE	1999	3D7_REF	Africa	The Diversity of the Plasmodium falciparum K13 Propeller Domain Did Not Increase after Implementation of Artemisinin-Based Combination Therapy in Uganda.	Capillary electrophoresis
W16949	Uganda	AF-NE	1999	3D7_REF	Africa	The Diversity of the Plasmodium falciparum K13 Propeller Domain Did Not Increase after Implementation of Artemisinin-Based Combination Therapy in Uganda.	Capillary electrophoresis
W16950	Uganda	AF-NE	1999	3D7_REF	Africa	The Diversity of the Plasmodium falciparum K13 Propeller Domain Did Not Increase after Implementation of Artemisinin-Based Combination Therapy in Uganda.	Capillary electrophoresis
W16951	Uganda	AF-NE	1999	3D7_REF	Africa	The Diversity of the Plasmodium falciparum K13 Propeller Domain Did Not Increase after Implementation of Artemisinin-Based Combination Therapy in Uganda.	Capillary electrophoresis
W16952	Uganda	AF-NE	1999	3D7_REF	Africa	The Diversity of the Plasmodium falciparum K13 Propeller Domain Did Not Increase after Implementation of Artemisinin-Based Combination Therapy in Uganda.	Capillary electrophoresis
W16953	Uganda	AF-NE	1999	3D7_REF	Africa	The Diversity of the Plasmodium falciparum K13 Propeller Domain Did Not Increase after Implementation of Artemisinin-Based Combination Therapy in Uganda.	Capillary electrophoresis
W16954	Uganda	AF-NE	1999	3D7_REF	Africa	The Diversity of the Plasmodium falciparum K13 Propeller Domain Did Not Increase after Implementation of Artemisinin-Based Combination Therapy in Uganda.	Capillary electrophoresis
W16955	Uganda	AF-NE	1999	3D7_REF	Africa	The Diversity of the Plasmodium falciparum K13 Propeller Domain Did Not Increase after Implementation of Artemisinin-Based Combination Therapy in Uganda.	Capillary electrophoresis
W16956	Uganda	AF-NE	1999	3D7_REF	Africa	The Diversity of the Plasmodium falciparum K13 Propeller Domain Did Not Increase after Implementation of Artemisinin-Based Combination Therapy in Uganda.	Capillary electrophoresis
W16957	Uganda	AF-NE	1999	3D7_REF	Africa	The Diversity of the Plasmodium falciparum K13 Propeller Domain Did Not Increase after Implementation of Artemisinin-Based Combination Therapy in Uganda.	Capillary electrophoresis
W16958	Uganda	AF-NE	1999	3D7_REF	Africa	The Diversity of the Plasmodium falciparum K13 Propeller Domain Did Not Increase after Implementation of Artemisinin-Based Combination Therapy in Uganda.	Capillary electrophoresis
W16959	Uganda	AF-NE	1999	3D7_REF	Africa	The Diversity of the Plasmodium falciparum K13 Propeller Domain Did Not Increase after Implementation of Artemisinin-Based Combination Therapy in Uganda.	Capillary electrophoresis
W16960	Uganda	AF-NE	1999	3D7_REF	Africa	The Diversity of the Plasmodium falciparum K13 Propeller Domain Did Not Increase after Implementation of Artemisinin-Based Combination Therapy in Uganda.	Capillary electrophoresis
W16961	Uganda	AF-NE	1999	3D7_REF	Africa	The Diversity of the Plasmodium falciparum K13 Propeller Domain Did Not Increase after Implementation of Artemisinin-Based Combination Therapy in Uganda.	Capillary electrophoresis
W16962	Uganda	AF-NE	1999	3D7_REF	Africa	The Diversity of the Plasmodium falciparum K13 Propeller Domain Did Not Increase after Implementation of Artemisinin-Based Combination Therapy in Uganda.	Capillary electrophoresis
W16963	Uganda	AF-NE	1999	3D7_REF	Africa	The Diversity of the Plasmodium falciparum K13 Propeller Domain Did Not Increase after Implementation of Artemisinin-Based Combination Therapy in Uganda.	Capillary electrophoresis
W16964	Uganda	AF-NE	1999	3D7_REF	Africa	The Diversity of the Plasmodium falciparum K13 Propeller Domain Did Not Increase after Implementation of Artemisinin-Based Combination Therapy in Uganda.	Capillary electrophoresis
W16965	Uganda	AF-NE	1999	3D7_REF	Africa	The Diversity of the Plasmodium falciparum K13 Propeller Domain Did Not Increase after Implementation of Artemisinin-Based Combination Therapy in Uganda.	Capillary electrophoresis
W16966	Uganda	AF-NE	1999	3D7_REF	Africa	The Diversity of the Plasmodium falciparum K13 Propeller Domain Did Not Increase after Implementation of Artemisinin-Based Combination Therapy in Uganda.	Capillary electrophoresis
W16967	Uganda	AF-NE	1999	3D7_REF	Africa	The Diversity of the Plasmodium falciparum K13 Propeller Domain Did Not Increase after Implementation of Artemisinin-Based Combination Therapy in Uganda.	Capillary electrophoresis
W16968	Uganda	AF-NE	1999	3D7_REF	Africa	The Diversity of the Plasmodium falciparum K13 Propeller Domain Did Not Increase after Implementation of Artemisinin-Based Combination Therapy in Uganda.	Capillary electrophoresis
W16969	Uganda	AF-NE	1999	3D7_REF	Africa	The Diversity of the Plasmodium falciparum K13 Propeller Domain Did Not Increase after Implementation of Artemisinin-Based Combination Therapy in Uganda.	Capillary electrophoresis
W16970	Uganda	AF-NE	1999	3D7_REF	Africa	The Diversity of the Plasmodium falciparum K13 Propeller Domain Did Not Increase after Implementation of Artemisinin-Based Combination Therapy in Uganda.	Capillary electrophoresis
W16971	Uganda	AF-NE	1999	3D7_REF	Africa	The Diversity of the Plasmodium falciparum K13 Propeller Domain Did Not Increase after Implementation of Artemisinin-Based Combination Therapy in Uganda.	Capillary electrophoresis
W16972	Uganda	AF-NE	1999	3D7_REF	Africa	The Diversity of the Plasmodium falciparum K13 Propeller Domain Did Not Increase after Implementation of Artemisinin-Based Combination Therapy in Uganda.	Capillary electrophoresis
W16973	Uganda	AF-NE	1999	3D7_REF	Africa	The Diversity of the Plasmodium falciparum K13 Propeller Domain Did Not Increase after Implementation of Artemisinin-Based Combination Therapy in Uganda.	Capillary electrophoresis
W16974	Uganda	AF-NE	1999	3D7_REF	Africa	The Diversity of the Plasmodium falciparum K13 Propeller Domain Did Not Increase after Implementation of Artemisinin-Based Combination Therapy in Uganda.	Capillary electrophoresis
W16975	Uganda	AF-NE	1999	3D7_REF	Africa	The Diversity of the Plasmodium falciparum K13 Propeller Domain Did Not Increase after Implementation of Artemisinin-Based Combination Therapy in Uganda.	Capillary electrophoresis
W16976	Uganda	AF-NE	1999	3D7_REF	Africa	The Diversity of the Plasmodium falciparum K13 Propeller Domain Did Not Increase after Implementation of Artemisinin-Based Combination Therapy in Uganda.	Capillary electrophoresis
W16977	Uganda	AF-NE	1999	3D7_REF	Africa	The Diversity of the Plasmodium falciparum K13 Propeller Domain Did Not Increase after Implementation of Artemisinin-Based Combination Therapy in Uganda.	Capillary electrophoresis
W16978	Uganda	AF-NE	1999	3D7_REF	Africa	The Diversity of the Plasmodium falciparum K13 Propeller Domain Did Not Increase after Implementation of Artemisinin-Based Combination Therapy in Uganda.	Capillary electrophoresis
W16979	Uganda	AF-NE	1999	3D7_REF	Africa	The Diversity of the Plasmodium falciparum K13 Propeller Domain Did Not Increase after Implementation of Artemisinin-Based Combination Therapy in Uganda.	Capillary electrophoresis
W16980	Uganda	AF-NE	1999	3D7_REF	Africa	The Diversity of the Plasmodium falciparum K13 Propeller Domain Did Not Increase after Implementation of Artemisinin-Based Combination Therapy in Uganda.	Capillary electrophoresis
W16981	Uganda	AF-NE	1999	3D7_REF	Africa	The Diversity of the Plasmodium falciparum K13 Propeller Domain Did Not Increase after Implementation of Artemisinin-Based Combination Therapy in Uganda.	Capillary electrophoresis
W16982	Uganda	AF-NE	1999	3D7_REF	Africa	The Diversity of the Plasmodium falciparum K13 Propeller Domain Did Not Increase after Implementation of Artemisinin-Based Combination Therapy in Uganda.	Capillary electrophoresis
W16983	Uganda	AF-NE	1999	3D7_REF	Africa	The Diversity of the Plasmodium falciparum K13 Propeller Domain Did Not Increase after Implementation of Artemisinin-Based Combination Therapy in Uganda.	Capillary electrophoresis
W16984	Uganda	AF-NE	1999	3D7_REF	Africa	The Diversity of the Plasmodium falciparum K13 Propeller Domain Did Not Increase after Implementation of Artemisinin-Based Combination Therapy in Uganda.	Capillary electrophoresis
W16985	Uganda	AF-NE	1999	3D7_REF	Africa	The Diversity of the Plasmodium falciparum K13 Propeller Domain Did Not Increase after Implementation of Artemisinin-Based Combination Therapy in Uganda.	Capillary electrophoresis
W16986	Uganda	AF-NE	1999	3D7_REF	Africa	The Diversity of the Plasmodium falciparum K13 Propeller Domain Did Not Increase after Implementation of Artemisinin-Based Combination Therapy in Uganda.	Capillary electrophoresis
W16987	Uganda	AF-NE	1999	3D7_REF	Africa	The Diversity of the Plasmodium falciparum K13 Propeller Domain Did Not Increase after Implementation of Artemisinin-Based Combination Therapy in Uganda.	Capillary electrophoresis
W16988	Uganda	AF-NE	1999	3D7_REF	Africa	The Diversity of the Plasmodium falciparum K13 Propeller Domain Did Not Increase after Implementation of Artemisinin-Based Combination Therapy in Uganda.	Capillary electrophoresis
W16989	Uganda	AF-NE	1999	3D7_REF	Africa	The Diversity of the Plasmodium falciparum K13 Propeller Domain Did Not Increase after Implementation of Artemisinin-Based Combination Therapy in Uganda.	Capillary electrophoresis
W16990	Uganda	AF-NE	1999	3D7_REF	Africa	The Diversity of the Plasmodium falciparum K13 Propeller Domain Did Not Increase after Implementation of Artemisinin-Based Combination Therapy in Uganda.	Capillary electrophoresis
W16991	Uganda	AF-NE	1999	3D7_REF	Africa	The Diversity of the Plasmodium falciparum K13 Propeller Domain Did Not Increase after Implementation of Artemisinin-Based Combination Therapy in Uganda.	Capillary electrophoresis
W16992	Uganda	AF-NE	1999	3D7_REF	Africa	The Diversity of the Plasmodium falciparum K13 Propeller Domain Did Not Increase after Implementation of Artemisinin-Based Combination Therapy in Uganda.	Capillary electrophoresis
W16993	Uganda	AF-NE	1999	3D7_REF	Africa	The Diversity of the Plasmodium falciparum K13 Propeller Domain Did Not Increase after Implementation of Artemisinin-Based Combination Therapy in Uganda.	Capillary electrophoresis
W16994	Uganda	AF-NE	1999	3D7_REF	Africa	The Diversity of the Plasmodium falciparum K13 Propeller Domain Did Not Increase after Implementation of Artemisinin-Based Combination Therapy in Uganda.	Capillary electrophoresis
W16995	Uganda	AF-NE	1999	3D7_REF	Africa	The Diversity of the Plasmodium falciparum K13 Propeller Domain Did Not Increase after Implementation of Artemisinin-Based Combination Therapy in Uganda.	Capillary electrophoresis
W16996	Uganda	AF-NE	1999	3D7_REF	Africa	The Diversity of the Plasmodium falciparum K13 Propeller Domain Did Not Increase after Implementation of Artemisinin-Based Combination Therapy in Uganda.	Capillary electrophoresis
W16997	Uganda	AF-NE	1999	3D7_REF	Africa	The Diversity of the Plasmodium falciparum K13 Propeller Domain Did Not Increase after Implementation of Artemisinin-Based Combination Therapy in Uganda.	Capillary electrophoresis
W16998	Uganda	AF-NE	1999	3D7_REF	Africa	The Diversity of the Plasmodium falciparum K13 Propeller Domain Did Not Increase after Implementation of Artemisinin-Based Combination Therapy in Uganda.	Capillary electrophoresis
W16999	Uganda	AF-NE	1999	3D7_REF	Africa	The Diversity of the Plasmodium falciparum K13 Propeller Domain Did Not Increase after Implementation of Artemisinin-Based Combination Therapy in Uganda.	Capillary electrophoresis
W17000	Uganda	AF-NE	1999	3D7_REF	Africa	The Diversity of the Plasmodium falciparum K13 Propeller Domain Did Not Increase after Implementation of Artemisinin-Based Combination Therapy in Uganda.	Capillary electrophoresis
W17001	Uganda	AF-NE	1999	3D7_REF	Africa	The Diversity of the Plasmodium falciparum K13 Propeller Domain Did Not Increase after Implementation of Artemisinin-Based Combination Therapy in Uganda.	Capillary electrophoresis
W17002	Uganda	AF-NE	1999	3D7_REF	Africa	The Diversity of the Plasmodium falciparum K13 Propeller Domain Did Not Increase after Implementation of Artemisinin-Based Combination Therapy in Uganda.	Capillary electrophoresis
W17003	Uganda	AF-NE	1999	3D7_REF	Africa	The Diversity of the Plasmodium falciparum K13 Propeller Domain Did Not Increase after Implementation of Artemisinin-Based Combination Therapy in Uganda.	Capillary electrophoresis
W17004	Uganda	AF-NE	1999	3D7_REF	Africa	The Diversity of the Plasmodium falciparum K13 Propeller Domain Did Not Increase after Implementation of Artemisinin-Based Combination Therapy in Uganda.	Capillary electrophoresis
W17005	Uganda	AF-NE	1999	3D7_REF	Africa	The Diversity of the Plasmodium falciparum K13 Propeller Domain Did Not Increase after Implementation of Artemisinin-Based Combination Therapy in Uganda.	Capillary electrophoresis
W17006	Uganda	AF-NE	1999	3D7_REF	Africa	The Diversity of the Plasmodium falciparum K13 Propeller Domain Did Not Increase after Implementation of Artemisinin-Based Combination Therapy in Uganda.	Capillary electrophoresis
W17007	Uganda	AF-NE	1999	3D7_REF	Africa	The Diversity of the Plasmodium falciparum K13 Propeller Domain Did Not Increase after Implementation of Artemisinin-Based Combination Therapy in Uganda.	Capillary electrophoresis
W17008	Uganda	AF-NE	1999	3D7_REF	Africa	The Diversity of the Plasmodium falciparum K13 Propeller Domain Did Not Increase after Implementation of Artemisinin-Based Combination Therapy in Uganda.	Capillary electrophoresis
W17009	Uganda	AF-NE	1999	3D7_REF	Africa	The Diversity of the Plasmodium falciparum K13 Propeller Domain Did Not Increase after Implementation of Artemisinin-Based Combination Therapy in Uganda.	Capillary electrophoresis
W17010	Uganda	AF-NE	1999	3D7_REF	Africa	The Diversity of the Plasmodium falciparum K13 Propeller Domain Did Not Increase after Implementation of Artemisinin-Based Combination Therapy in Uganda.	Capillary electrophoresis
W17011	Uganda	AF-NE	1999	3D7_REF	Africa	The Diversity of the Plasmodium falciparum K13 Propeller Domain Did Not Increase after Implementation of Artemisinin-Based Combination Therapy in Uganda.	Capillary electrophoresis
W17012	Uganda	AF-NE	1999	3D7_REF	Africa	The Diversity of the Plasmodium falciparum K13 Propeller Domain Did Not Increase after Implementation of Artemisinin-Based Combination Therapy in Uganda.	Capillary electrophoresis
W17013	Uganda	AF-NE	1999	3D7_REF	Africa	The Diversity of the Plasmodium falciparum K13 Propeller Domain Did Not Increase after Implementation of Artemisinin-Based Combination Therapy in Uganda.	Capillary electrophoresis
W17014	Uganda	AF-NE	1999	3D7_REF	Africa	The Diversity of the Plasmodium falciparum K13 Propeller Domain Did Not Increase after Implementation of Artemisinin-Based Combination Therapy in Uganda.	Capillary electrophoresis
W17015	Uganda	AF-NE	1999	3D7_REF	Africa	The Diversity of the Plasmodium falciparum K13 Propeller Domain Did Not Increase after Implementation of Artemisinin-Based Combination Therapy in Uganda.	Capillary electrophoresis
W17016	Uganda	AF-NE	1999	3D7_REF	Africa	The Diversity of the Plasmodium falciparum K13 Propeller Domain Did Not Increase after Implementation of Artemisinin-Based Combination Therapy in Uganda.	Capillary electrophoresis
W17017	Uganda	AF-NE	1999	3D7_REF	Africa	The Diversity of the Plasmodium falciparum K13 Propeller Domain Did Not Increase after Implementation of Artemisinin-Based Combination Therapy in Uganda.	Capillary electrophoresis
W17018	Uganda	AF-NE	1999	3D7_REF	Africa	The Diversity of the Plasmodium falciparum K13 Propeller Domain Did Not Increase after Implementation of Artemisinin-Based Combination Therapy in Uganda.	Capillary electrophoresis
W17019	Uganda	AF-NE	1999	3D7_REF	Africa	The Diversity of the Plasmodium falciparum K13 Propeller Domain Did Not Increase after Implementation of Artemisinin-Based Combination Therapy in Uganda.	Capillary electrophoresis
W17020	Uganda	AF-NE	1999	3D7_REF	Africa	The Diversity of the Plasmodium falciparum K13 Propeller Domain Did Not Increase after Implementation of Artemisinin-Based Combination Therapy in Uganda.	Capillary electrophoresis
W17021	Uganda	AF-NE	1999	3D7_REF	Africa	The Diversity of the Plasmodium falciparum K13 Propeller Domain Did Not Increase after Implementation of Artemisinin-Based Combination Therapy in Uganda.	Capillary electrophoresis
W17022	Uganda	AF-NE	1999	3D7_REF	Africa	The Diversity of the Plasmodium falciparum K13 Propeller Domain Did Not Increase after Implementation of Artemisinin-Based Combination Therapy in Uganda.	Capillary electrophoresis
W17023	Uganda	AF-NE	1999	3D7_REF	Africa	The Diversity of the Plasmodium falciparum K13 Propeller Domain Did Not Increase after Implementation of Artemisinin-Based Combination Therapy in Uganda.	Capillary electrophoresis
W17024	Uganda	AF-NE	1999	3D7_REF	Africa	The Diversity of the Plasmodium falciparum K13 Propeller Domain Did Not Increase after Implementation of Artemisinin-Based Combination Therapy in Uganda.	Capillary electrophoresis
W17025	Uganda	AF-NE	1999	3D7_REF	Africa	The Diversity of the Plasmodium falciparum K13 Propeller Domain Did Not Increase after Implementation of Artemisinin-Based Combination Therapy in Uganda.	Capillary electrophoresis
W17026	Uganda	AF-NE	1999	3D7_REF	Africa	The Diversity of the Plasmodium falciparum K13 Propeller Domain Did Not Increase after Implementation of Artemisinin-Based Combination Therapy in Uganda.	Capillary electrophoresis
W17027	Uganda	AF-NE	1999	3D7_REF	Africa	The Diversity of the Plasmodium falciparum K13 Propeller Domain Did Not Increase after Implementation of Artemisinin-Based Combination Therapy in Uganda.	Capillary electrophoresis
W17028	Uganda	AF-NE	1999	3D7_REF	Africa	The Diversity of the Plasmodium falciparum K13 Propeller Domain Did Not Increase after Implementation of Artemisinin-Based Combination Therapy in Uganda.	Capillary electrophoresis
W17029	Uganda	AF-NE	1999	3D7_REF	Africa	The Diversity of the Plasmodium falciparum K13 Propeller Domain Did Not Increase after Implementation of Artemisinin-Based Combination Therapy in Uganda.	Capillary electrophoresis
W17030	Uganda	AF-NE	1999	3D7_REF	Africa	The Diversity of the Plasmodium falciparum K13 Propeller Domain Did Not Increase after Implementation of Artemisinin-Based Combination Therapy in Uganda.	Capillary electrophoresis
W17031	Uganda	AF-NE	1999	3D7_REF	Africa	The Diversity of the Plasmodium falciparum K13 Propeller Domain Did Not Increase after Implementation of Artemisinin-Based Combination Therapy in Uganda.	Capillary electrophoresis
W17032	Uganda	AF-NE	1999	3D7_REF	Africa	The Diversity of the Plasmodium falciparum K13 Propeller Domain Did Not Increase after Implementation of Artemisinin-Based Combination Therapy in Uganda.	Capillary electrophoresis
W17033	Uganda	AF-NE	1999	3D7_REF	Africa	The Diversity of the Plasmodium falciparum K13 Propeller Domain Did Not Increase after Implementation of Artemisinin-Based Combination Therapy in Uganda.	Capillary electrophoresis
W17034	Uganda	AF-NE	1999	3D7_REF	Africa	The Diversity of the Plasmodium falciparum K13 Propeller Domain Did Not Increase after Implementation of Artemisinin-Based Combination Therapy in Uganda.	Capillary electrophoresis
W17035	Uganda	AF-NE	1999	3D7_REF	Africa	The Diversity of the Plasmodium falciparum K13 Propeller Domain Did Not Increase after Implementation of Artemisinin-Based Combination Therapy in Uganda.	Capillary electrophoresis
W17036	Uganda	AF-NE	1999	3D7_REF	Africa	The Diversity of the Plasmodium falciparum K13 Propeller Domain Did Not Increase after Implementation of Artemisinin-Based Combination Therapy in Uganda.	Capillary electrophoresis
W17037	Uganda	AF-NE	1999	3D7_REF	Africa	The Diversity of the Plasmodium falciparum K13 Propeller Domain Did Not Increase after Implementation of Artemisinin-Based Combination Therapy in Uganda.	Capillary electrophoresis
W17038	Uganda	AF-NE	1999	3D7_REF	Africa	The Diversity of the Plasmodium falciparum K13 Propeller Domain Did Not Increase after Implementation of Artemisinin-Based Combination Therapy in Uganda.	Capillary electrophoresis
W17039	Uganda	AF-NE	1999	3D7_REF	Africa	The Diversity of the Plasmodium falciparum K13 Propeller Domain Did Not Increase after Implementation of Artemisinin-Based Combination Therapy in Uganda.	Capillary electrophoresis
W17040	Uganda	AF-NE	1999	3D7_REF	Africa	The Diversity of the Plasmodium falciparum K13 Propeller Domain Did Not Increase after Implementation of Artemisinin-Based Combination Therapy in Uganda.	Capillary electrophoresis
W17041	Uganda	AF-NE	1999	3D7_REF	Africa	The Diversity of the Plasmodium falciparum K13 Propeller Domain Did Not Increase after Implementation of Artemisinin-Based Combination Therapy in Uganda.	Capillary electrophoresis
W17042	Uganda	AF-NE	1999	3D7_REF	Africa	The Diversity of the Plasmodium falciparum K13 Propeller Domain Did Not Increase after Implementation of Artemisinin-Based Combination Therapy in Uganda.	Capillary electrophoresis
W17043	Uganda	AF-NE	1999	3D7_REF	Africa	The Diversity of the Plasmodium falciparum K13 Propeller Domain Did Not Increase after Implementation of Artemisinin-Based Combination Therapy in Uganda.	Capillary electrophoresis
W17044	Uganda	AF-NE	1999	3D7_REF	Africa	The Diversity of the Plasmodium falciparum K13 Propeller Domain Did Not Increase after Implementation of Artemisinin-Based Combination Therapy in Uganda.	Capillary electrophoresis
W17045	Uganda	AF-NE	1999	3D7_REF	Africa	The Diversity of the Plasmodium falciparum K13 Propeller Domain Did Not Increase after Implementation of Artemisinin-Based Combination Therapy in Uganda.	Capillary electrophoresis
W17046	Uganda	AF-NE	1999	3D7_REF	Africa	The Diversity of the Plasmodium falciparum K13 Propeller Domain Did Not Increase after Implementation of Artemisinin-Based Combination Therapy in Uganda.	Capillary electrophoresis
W17047	Uganda	AF-NE	1999	3D7_REF	Africa	The Diversity of the Plasmodium falciparum K13 Propeller Domain Did Not Increase after Implementation of Artemisinin-Based Combination Therapy in Uganda.	Capillary electrophoresis
W17048	Uganda	AF-NE	1999	3D7_REF	Africa	The Diversity of the Plasmodium falciparum K13 Propeller Domain Did Not Increase after Implementation of Artemisinin-Based Combination Therapy in Uganda.	Capillary electrophoresis
W17049	Uganda	AF-NE	1999	3D7_REF	Africa	The Diversity of the Plasmodium falciparum K13 Propeller Domain Did Not Increase after Implementation of Artemisinin-Based Combination Therapy in Uganda.	Capillary electrophoresis
W17050	Uganda	AF-NE	1999	3D7_REF	Africa	The Diversity of the Plasmodium falciparum K13 Propeller Domain Did Not Increase after Implementation of Artemisinin-Based Combination Therapy in Uganda.	Capillary electrophoresis
W17051	Uganda	AF-NE	1999	3D7_REF	Africa	The Diversity of the Plasmodium falciparum K13 Propeller Domain Did Not Increase after Implementation of Artemisinin-Based Combination Therapy in Uganda.	Capillary electrophoresis
W17052	Uganda	AF-NE	1999	3D7_REF	Africa	The Diversity of the Plasmodium falciparum K13 Propeller Domain Did Not Increase after Implementation of Artemisinin-Based Combination Therapy in Uganda.	Capillary electrophoresis
W17053	Uganda	AF-NE	1999	3D7_REF	Africa	The Diversity of the Plasmodium falciparum K13 Propeller Domain Did Not Increase after Implementation of Artemisinin-Based Combination Therapy in Uganda.	Capillary electrophoresis
W17054	Uganda	AF-NE	1999	3D7_REF	Africa	The Diversity of the Plasmodium falciparum K13 Propeller Domain Did Not Increase after Implementation of Artemisinin-Based Combination Therapy in Uganda.	Capillary electrophoresis
W17055	Uganda	AF-NE	1999	3D7_REF	Africa	The Diversity of the Plasmodium falciparum K13 Propeller Domain Did Not Increase after Implementation of Artemisinin-Based Combination Therapy in Uganda.	Capillary electrophoresis
W17056	Uganda	AF-NE	1999	3D7_REF	Africa	The Diversity of the Plasmodium falciparum K13 Propeller Domain Did Not Increase after Implementation of Artemisinin-Based Combination Therapy in Uganda.	Capillary electrophoresis
W17057	Uganda	AF-NE	1999	3D7_REF	Africa	The Diversity of the Plasmodium falciparum K13 Propeller Domain Did Not Increase after Implementation of Artemisinin-Based Combination Therapy in Uganda.	Capillary electrophoresis
W17058	Uganda	AF-NE	1999	3D7_REF	Africa	The Diversity of the Plasmodium falciparum K13 Propeller Domain Did Not Increase after Implementation of Artemisinin-Based Combination Therapy in Uganda.	Capillary electrophoresis
W17059	Uganda	AF-NE	1999	3D7_REF	Africa	The Diversity of the Plasmodium falciparum K13 Propeller Domain Did Not Increase after Implementation of Artemisinin-Based Combination Therapy in Uganda.	Capillary electrophoresis
W17060	Uganda	AF-NE	1999	3D7_REF	Africa	The Diversity of the Plasmodium falciparum K13 Propeller Domain Did Not Increase after Implementation of Artemisinin-Based Combination Therapy in Uganda.	Capillary electrophoresis
W17061	Uganda	AF-NE	1999	3D7_REF	Africa	The Diversity of the Plasmodium falciparum K13 Propeller Domain Did Not Increase after Implementation of Artemisinin-Based Combination Therapy in Uganda.	Capillary electrophoresis
W17062	Uganda	AF-NE	1999	3D7_REF	Africa	The Diversity of the Plasmodium falciparum K13 Propeller Domain Did Not Increase after Implementation of Artemisinin-Based Combination Therapy in Uganda.	Capillary electrophoresis
W17063	Uganda	AF-NE	1999	3D7_REF	Africa	The Diversity of the Plasmodium falciparum K13 Propeller Domain Did Not Increase after Implementation of Artemisinin-Based Combination Therapy in Uganda.	Capillary electrophoresis
W17064	Uganda	AF-NE	1999	3D7_REF	Africa	The Diversity of the Plasmodium falciparum K13 Propeller Domain Did Not Increase after Implementation of Artemisinin-Based Combination Therapy in Uganda.	Capillary electrophoresis
W17065	Uganda	AF-NE	1999	3D7_REF	Africa	The Diversity of the Plasmodium falciparum K13 Propeller Domain Did Not Increase after Implementation of Artemisinin-Based Combination Therapy in Uganda.	Capillary electrophoresis
W17066	Uganda	AF-NE	1999	3D7_REF	Africa	The Diversity of the Plasmodium falciparum K13 Propeller Domain Did Not Increase after Implementation of Artemisinin-Based Combination Therapy in Uganda.	Capillary electrophoresis
W17067	Uganda	AF-NE	1999	3D7_REF	Africa	The Diversity of the Plasmodium falciparum K13 Propeller Domain Did Not Increase after Implementation of Artemisinin-Based Combination Therapy in Uganda.	Capillary electrophoresis
W17068	Uganda	AF-NE	1999	3D7_REF	Africa	The Diversity of the Plasmodium falciparum K13 Propeller Domain Did Not Increase after Implementation of Artemisinin-Based Combination Therapy in Uganda.	Capillary electrophoresis
W17069	Uganda	AF-NE	1999	3D7_REF	Africa	The Diversity of the Plasmodium falciparum K13 Propeller Domain Did Not Increase after Implementation of Artemisinin-Based Combination Therapy in Uganda.	Capillary electrophoresis
W17070	Uganda	AF-NE	1999	3D7_REF	Africa	The Diversity of the Plasmodium falciparum K13 Propeller Domain Did Not Increase after Implementation of Artemisinin-Based Combination Therapy in Uganda.	Capillary electrophoresis
W17071	Uganda	AF-NE	1999	3D7_REF	Africa	The Diversity of the Plasmodium falciparum K13 Propeller Domain Did Not Increase after Implementation of Artemisinin-Based Combination Therapy in Uganda.	Capillary electrophoresis
W17072	Uganda	AF-NE	1999	3D7_REF	Africa	The Diversity of the Plasmodium falciparum K13 Propeller Domain Did Not Increase after Implementation of Artemisinin-Based Combination Therapy in Uganda.	Capillary electrophoresis
W17073	Uganda	AF-NE	1999	3D7_REF	Africa	The Diversity of the Plasmodium falciparum K13 Propeller Domain Did Not Increase after Implementation of Artemisinin-Based Combination Therapy in Uganda.	Capillary electrophoresis
W17074	Uganda	AF-NE	1999	3D7_REF	Africa	The Diversity of the Plasmodium falciparum K13 Propeller Domain Did Not Increase after Implementation of Artemisinin-Based Combination Therapy in Uganda.	Capillary electrophoresis
W17075	Uganda	AF-NE	1999	3D7_REF	Africa	The Diversity of the Plasmodium falciparum K13 Propeller Domain Did Not Increase after Implementation of Artemisinin-Based Combination Therapy in Uganda.	Capillary electrophoresis
W17076	Uganda	AF-NE	1999	3D7_REF	Africa	The Diversity of the Plasmodium falciparum K13 Propeller Domain Did Not Increase after Implementation of Artemisinin-Based Combination Therapy in Uganda.	Capillary electrophoresis
W17077	Uganda	AF-NE	1999	3D7_REF	Africa	The Diversity of the Plasmodium falciparum K13 Propeller Domain Did Not Increase after Implementation of Artemisinin-Based Combination Therapy in Uganda.	Capillary electrophoresis
W17078	Uganda	AF-NE	1999	3D7_REF	Africa	The Diversity of the Plasmodium falciparum K13 Propeller Domain Did Not Increase after Implementation of Artemisinin-Based Combination Therapy in Uganda.	Capillary electrophoresis
W17079	Uganda	AF-NE	1999	3D7_REF	Africa	The Diversity of the Plasmodium falciparum K13 Propeller Domain Did Not Increase after Implementation of Artemisinin-Based Combination Therapy in Uganda.	Capillary electrophoresis
W17080	Uganda	AF-NE	1999	3D7_REF	Africa	The Diversity of the Plasmodium falciparum K13 Propeller Domain Did Not Increase after Implementation of Artemisinin-Based Combination Therapy in Uganda.	Capillary electrophoresis
W17081	Uganda	AF-NE	1999	3D7_REF	Africa	The Diversity of the Plasmodium falciparum K13 Propeller Domain Did Not Increase after Implementation of Artemisinin-Based Combination Therapy in Uganda.	Capillary electrophoresis
W17082	Uganda	AF-NE	1999	3D7_REF	Africa	The Diversity of the Plasmodium falciparum K13 Propeller Domain Did Not Increase after Implementation of Artemisinin-Based Combination Therapy in Uganda.	Capillary electrophoresis
W17083	Uganda	AF-NE	1999	3D7_REF	Africa	The Diversity of the Plasmodium falciparum K13 Propeller Domain Did Not Increase after Implementation of Artemisinin-Based Combination Therapy in Uganda.	Capillary electrophoresis
W17084	Uganda	AF-NE	1999	3D7_REF	Africa	The Diversity of the Plasmodium falciparum K13 Propeller Domain Did Not Increase after Implementation of Artemisinin-Based Combination Therapy in Uganda.	Capillary electrophoresis
W17085	Uganda	AF-NE	1999	3D7_REF	Africa	The Diversity of the Plasmodium falciparum K13 Propeller Domain Did Not Increase after Implementation of Artemisinin-Based Combination Therapy in Uganda.	Capillary electrophoresis
W17086	Uganda	AF-NE	1999	3D7_REF	Africa	The Diversity of the Plasmodium falciparum K13 Propeller Domain Did Not Increase after Implementation of Artemisinin-Based Combination Therapy in Uganda.	Capillary electrophoresis
W17087	Uganda	AF-NE	1999	3D7_REF	Africa	The Diversity of the Plasmodium falciparum K13 Propeller Domain Did Not Increase after Implementation of Artemisinin-Based Combination Therapy in Uganda.	Capillary electrophoresis
W17088	Uganda	AF-NE	1999	3D7_REF	Africa	The Diversity of the Plasmodium falciparum K13 Propeller Domain Did Not Increase after Implementation of Artemisinin-Based Combination Therapy in Uganda.	Capillary electrophoresis
W17089	Uganda	AF-NE	1999	3D7_REF	Africa	The Diversity of the Plasmodium falciparum K13 Propeller Domain Did Not Increase after Implementation of Artemisinin-Based Combination Therapy in Uganda.	Capillary electrophoresis
W17090	Uganda	AF-NE	1999	3D7_REF	Africa	The Diversity of the Plasmodium falciparum K13 Propeller Domain Did Not Increase after Implementation of Artemisinin-Based Combination Therapy in Uganda.	Capillary electrophoresis
W17091	Uganda	AF-NE	1999	3D7_REF	Africa	The Diversity of the Plasmodium falciparum K13 Propeller Domain Did Not Increase after Implementation of Artemisinin-Based Combination Therapy in Uganda.	Capillary electrophoresis
W17092	Uganda	AF-NE	1999	3D7_REF	Africa	The Diversity of the Plasmodium falciparum K13 Propeller Domain Did Not Increase after Implementation of Artemisinin-Based Combination Therapy in Uganda.	Capillary electrophoresis
W17093	Uganda	AF-NE	1999	3D7_REF	Africa	The Diversity of the Plasmodium falciparum K13 Propeller Domain Did Not Increase after Implementation of Artemisinin-Based Combination Therapy in Uganda.	Capillary electrophoresis
W17094	Uganda	AF-NE	1999	3D7_REF	Africa	The Diversity of the Plasmodium falciparum K13 Propeller Domain Did Not Increase after Implementation of Artemisinin-Based Combination Therapy in Uganda.	Capillary electrophoresis
W17095	Uganda	AF-NE	1999	3D7_REF	Africa	The Diversity of the Plasmodium falciparum K13 Propeller Domain Did Not Increase after Implementation of Artemisinin-Based Combination Therapy in Uganda.	Capillary electrophoresis
W17096	Uganda	AF-NE	1999	3D7_REF	Africa	The Diversity of the Plasmodium falciparum K13 Propeller Domain Did Not Increase after Implementation of Artemisinin-Based Combination Therapy in Uganda.	Capillary electrophoresis
W17097	Uganda	AF-NE	1999	3D7_REF	Africa	The Diversity of the Plasmodium falciparum K13 Propeller Domain Did Not Increase after Implementation of Artemisinin-Based Combination Therapy in Uganda.	Capillary electrophoresis
W17098	Uganda	AF-NE	1999	3D7_REF	Africa	The Diversity of the Plasmodium falciparum K13 Propeller Domain Did Not Increase after Implementation of Artemisinin-Based Combination Therapy in Uganda.	Capillary electrophoresis
W17099	Uganda	AF-NE	1999	3D7_REF	Africa	The Diversity of the Plasmodium falciparum K13 Propeller Domain Did Not Increase after Implementation of Artemisinin-Based Combination Therapy in Uganda.	Capillary electrophoresis
W17100	Uganda	AF-NE	1999	3D7_REF	Africa	The Diversity of the Plasmodium falciparum K13 Propeller Domain Did Not Increase after Implementation of Artemisinin-Based Combination Therapy in Uganda.	Capillary electrophoresis
W17101	Uganda	AF-NE	1999	3D7_REF	Africa	The Diversity of the Plasmodium falciparum K13 Propeller Domain Did Not Increase after Implementation of Artemisinin-Based Combination Therapy in Uganda.	Capillary electrophoresis
W17102	Uganda	AF-NE	1999	3D7_REF	Africa	The Diversity of the Plasmodium falciparum K13 Propeller Domain Did Not Increase after Implementation of Artemisinin-Based Combination Therapy in Uganda.	Capillary electrophoresis
W17103	Uganda	AF-NE	1999	3D7_REF	Africa	The Diversity of the Plasmodium falciparum K13 Propeller Domain Did Not Increase after Implementation of Artemisinin-Based Combination Therapy in Uganda.	Capillary electrophoresis
W17104	Uganda	AF-NE	1999	3D7_REF	Africa	The Diversity of the Plasmodium falciparum K13 Propeller Domain Did Not Increase after Implementation of Artemisinin-Based Combination Therapy in Uganda.	Capillary electrophoresis
W17105	Uganda	AF-NE	1999	3D7_REF	Africa	The Diversity of the Plasmodium falciparum K13 Propeller Domain Did Not Increase after Implementation of Artemisinin-Based Combination Therapy in Uganda.	Capillary electrophoresis
W17106	Uganda	AF-NE	1999	3D7_REF	Africa	The Diversity of the Plasmodium falciparum K13 Propeller Domain Did Not Increase after Implementation of Artemisinin-Based Combination Therapy in Uganda.	Capillary electrophoresis
W17107	Uganda	AF-NE	1999	3D7_REF	Africa	The Diversity of the Plasmodium falciparum K13 Propeller Domain Did Not Increase after Implementation of Artemisinin-Based Combination Therapy in Uganda.	Capillary electrophoresis
W17108	Uganda	AF-NE	1999	3D7_REF	Africa	The Diversity of the Plasmodium falciparum K13 Propeller Domain Did Not Increase after Implementation of Artemisinin-Based Combination Therapy in Uganda.	Capillary electrophoresis
W17109	Uganda	AF-NE	1999	3D7_REF	Africa	The Diversity of the Plasmodium falciparum K13 Propeller Domain Did Not Increase after Implementation of Artemisinin-Based Combination Therapy in Uganda.	Capillary electrophoresis
W17110	Uganda	AF-NE	1999	3D7_REF	Africa	The Diversity of the Plasmodium falciparum K13 Propeller Domain Did Not Increase after Implementation of Artemisinin-Based Combination Therapy in Uganda.	Capillary electrophoresis
W17111	Uganda	AF-NE	1999	3D7_REF	Africa	The Diversity of the Plasmodium falciparum K13 Propeller Domain Did Not Increase after Implementation of Artemisinin-Based Combination Therapy in Uganda.	Capillary electrophoresis
W17112	Uganda	AF-NE	1999	3D7_REF	Africa	The Diversity of the Plasmodium falciparum K13 Propeller Domain Did Not Increase after Implementation of Artemisinin-Based Combination Therapy in Uganda.	Capillary electrophoresis
W17113	Uganda	AF-NE	1999	3D7_REF	Africa	The Diversity of the Plasmodium falciparum K13 Propeller Domain Did Not Increase after Implementation of Artemisinin-Based Combination Therapy in Uganda.	Capillary electrophoresis
W17114	Uganda	AF-NE	1999	3D7_REF	Africa	The Diversity of the Plasmodium falciparum K13 Propeller Domain Did Not Increase after Implementation of Artemisinin-Based Combination Therapy in Uganda.	Capillary electrophoresis
W17115	Uganda	AF-NE	1999	3D7_REF	Africa	The Diversity of the Plasmodium falciparum K13 Propeller Domain Did Not Increase after Implementation of Artemisinin-Based Combination Therapy in Uganda.	Capillary electrophoresis
W17116	Uganda	AF-NE	1999	3D7_REF	Africa	The Diversity of the Plasmodium falciparum K13 Propeller Domain Did Not Increase after Implementation of Artemisinin-Based Combination Therapy in Uganda.	Capillary electrophoresis
W17117	Uganda	AF-NE	1999	3D7_REF	Africa	The Diversity of the Plasmodium falciparum K13 Propeller Domain Did Not Increase after Implementation of Artemisinin-Based Combination Therapy in Uganda.	Capillary electrophoresis
W17118	Uganda	AF-NE	1999	3D7_REF	Africa	The Diversity of the Plasmodium falciparum K13 Propeller Domain Did Not Increase after Implementation of Artemisinin-Based Combination Therapy in Uganda.	Capillary electrophoresis
W17119	Uganda	AF-NE	1999	3D7_REF	Africa	The Diversity of the Plasmodium falciparum K13 Propeller Domain Did Not Increase after Implementation of Artemisinin-Based Combination Therapy in Uganda.	Capillary electrophoresis
W17120	Uganda	AF-NE	1999	3D7_REF	Africa	The Diversity of the Plasmodium falciparum K13 Propeller Domain Did Not Increase after Implementation of Artemisinin-Based Combination Therapy in Uganda.	Capillary electrophoresis
W17121	Uganda	AF-NE	1999	3D7_REF	Africa	The Diversity of the Plasmodium falciparum K13 Propeller Domain Did Not Increase after Implementation of Artemisinin-Based Combination Therapy in Uganda.	Capillary electrophoresis
W17122	Uganda	AF-NE	1999	3D7_REF	Africa	The Diversity of the Plasmodium falciparum K13 Propeller Domain Did Not Increase after Implementation of Artemisinin-Based Combination Therapy in Uganda.	Capillary electrophoresis
W17123	Uganda	AF-NE	1999	3D7_REF	Africa	The Diversity of the Plasmodium falciparum K13 Propeller Domain Did Not Increase after Implementation of Artemisinin-Based Combination Therapy in Uganda.	Capillary electrophoresis
W17124	Uganda	AF-NE	1999	3D7_REF	Africa	The Diversity of the Plasmodium falciparum K13 Propeller Domain Did Not Increase after Implementation of Artemisinin-Based Combination Therapy in Uganda.	Capillary electrophoresis
W17125	Uganda	AF-NE	1999	3D7_REF	Africa	The Diversity of the Plasmodium falciparum K13 Propeller Domain Did Not Increase after Implementation of Artemisinin-Based Combination Therapy in Uganda.	Capillary electrophoresis
W17126	Uganda	AF-NE	1999	3D7_REF	Africa	The Diversity of the Plasmodium falciparum K13 Propeller Domain Did Not Increase after Implementation of Artemisinin-Based Combination Therapy in Uganda.	Capillary electrophoresis
W17127	Uganda	AF-NE	1999	3D7_REF	Africa	The Diversity of the Plasmodium falciparum K13 Propeller Domain Did Not Increase after Implementation of Artemisinin-Based Combination Therapy in Uganda.	Capillary electrophoresis
W17128	Uganda	AF-NE	1999	3D7_REF	Africa	The Diversity of the Plasmodium falciparum K13 Propeller Domain Did Not Increase after Implementation of Artemisinin-Based Combination Therapy in Uganda.	Capillary electrophoresis
W17129	Uganda	AF-NE	1999	3D7_REF	Africa	The Diversity of the Plasmodium falciparum K13 Propeller Domain Did Not Increase after Implementation of Artemisinin-Based Combination Therapy in Uganda.	Capillary electrophoresis
W17130	Uganda	AF-NE	1999	3D7_REF	Africa	The Diversity of the Plasmodium falciparum K13 Propeller Domain Did Not Increase after Implementation of Artemisinin-Based Combination Therapy in Uganda.	Capillary electrophoresis
W17131	Uganda	AF-NE	1999	3D7_REF	Africa	The Diversity of the Plasmodium falciparum K13 Propeller Domain Did Not Increase after Implementation of Artemisinin-Based Combination Therapy in Uganda.	Capillary electrophoresis
W17132	Uganda	AF-NE	1999	3D7_REF	Africa	The Diversity of the Plasmodium falciparum K13 Propeller Domain Did Not Increase after Implementation of Artemisinin-Based Combination Therapy in Uganda.	Capillary electrophoresis
W17133	Uganda	AF-NE	1999	3D7_REF	Africa	The Diversity of the Plasmodium falciparum K13 Propeller Domain Did Not Increase after Implementation of Artemisinin-Based Combination Therapy in Uganda.	Capillary electrophoresis
W17134	Uganda	AF-NE	1999	3D7_REF	Africa	The Diversity of the Plasmodium falciparum K13 Propeller Domain Did Not Increase after Implementation of Artemisinin-Based Combination Therapy in Uganda.	Capillary electrophoresis
W17135	Uganda	AF-NE	1999	3D7_REF	Africa	The Diversity of the Plasmodium falciparum K13 Propeller Domain Did Not Increase after Implementation of Artemisinin-Based Combination Therapy in Uganda.	Capillary electrophoresis
W17136	Uganda	AF-NE	1999	3D7_REF	Africa	The Diversity of the Plasmodium falciparum K13 Propeller Domain Did Not Increase after Implementation of Artemisinin-Based Combination Therapy in Uganda.	Capillary electrophoresis
W17137	Uganda	AF-NE	1999	3D7_REF	Africa	The Diversity of the Plasmodium falciparum K13 Propeller Domain Did Not Increase after Implementation of Artemisinin-Based Combination Therapy in Uganda.	Capillary electrophoresis
W17138	Uganda	AF-NE	1999	3D7_REF	Africa	The Diversity of the Plasmodium falciparum K13 Propeller Domain Did Not Increase after Implementation of Artemisinin-Based Combination Therapy in Uganda.	Capillary electrophoresis
W17139	Uganda	AF-NE	1999	3D7_REF	Africa	The Diversity of the Plasmodium falciparum K13 Propeller Domain Did Not Increase after Implementation of Artemisinin-Based Combination Therapy in Uganda.	Capillary electrophoresis
W17140	Uganda	AF-NE	1999	3D7_REF	Africa	The Diversity of the Plasmodium falciparum K13 Propeller Domain Did Not Increase after Implementation of Artemisinin-Based Combination Therapy in Uganda.	Capillary electrophoresis
W17141	Uganda	AF-NE	1999	3D7_REF	Africa	The Diversity of the Plasmodium falciparum K13 Propeller Domain Did Not Increase after Implementation of Artemisinin-Based Combination Therapy in Uganda.	Capillary electrophoresis
W17142	Uganda	AF-NE	1999	3D7_REF	Africa	The Diversity of the Plasmodium falciparum K13 Propeller Domain Did Not Increase after Implementation of Artemisinin-Based Combination Therapy in Uganda.	Capillary electrophoresis
W17143	Uganda	AF-NE	1999	3D7_REF	Africa	The Diversity of the Plasmodium falciparum K13 Propeller Domain Did Not Increase after Implementation of Artemisinin-Based Combination Therapy in Uganda.	Capillary electrophoresis
W17144	Uganda	AF-NE	1999	3D7_REF	Africa	The Diversity of the Plasmodium falciparum K13 Propeller Domain Did Not Increase after Implementation of Artemisinin-Based Combination Therapy in Uganda.	Capillary electrophoresis
W17145	Uganda	AF-NE	1999	3D7_REF	Africa	The Diversity of the Plasmodium falciparum K13 Propeller Domain Did Not Increase after Implementation of Artemisinin-Based Combination Therapy in Uganda.	Capillary electrophoresis
W17146	Uganda	AF-NE	1999	3D7_REF	Africa	The Diversity of the Plasmodium falciparum K13 Propeller Domain Did Not Increase after Implementation of Artemisinin-Based Combination Therapy in Uganda.	Capillary electrophoresis
W17147	Uganda	AF-NE	1999	3D7_REF	Africa	The Diversity of the Plasmodium falciparum K13 Propeller Domain Did Not Increase after Implementation of Artemisinin-Based Combination Therapy in Uganda.	Capillary electrophoresis
W17148	Uganda	AF-NE	1999	3D7_REF	Africa	The Diversity of the Plasmodium falciparum K13 Propeller Domain Did Not Increase after Implementation of Artemisinin-Based Combination Therapy in Uganda.	Capillary electrophoresis
W17149	Uganda	AF-NE	1999	3D7_REF	Africa	The Diversity of the Plasmodium falciparum K13 Propeller Domain Did Not Increase after Implementation of Artemisinin-Based Combination Therapy in Uganda.	Capillary electrophoresis
W17150	Uganda	AF-NE	1999	3D7_REF	Africa	The Diversity of the Plasmodium falciparum K13 Propeller Domain Did Not Increase after Implementation of Artemisinin-Based Combination Therapy in Uganda.	Capillary electrophoresis
W17151	Uganda	AF-NE	1999	3D7_REF	Africa	The Diversity of the Plasmodium falciparum K13 Propeller Domain Did Not Increase after Implementation of Artemisinin-Based Combination Therapy in Uganda.	Capillary electrophoresis
W17152	Uganda	AF-NE	1999	3D7_REF	Africa	The Diversity of the Plasmodium falciparum K13 Propeller Domain Did Not Increase after Implementation of Artemisinin-Based Combination Therapy in Uganda.	Capillary electrophoresis
W17153	Uganda	AF-NE	1999	3D7_REF	Africa	The Diversity of the Plasmodium falciparum K13 Propeller Domain Did Not Increase after Implementation of Artemisinin-Based Combination Therapy in Uganda.	Capillary electrophoresis
W17154	Uganda	AF-NE	1999	3D7_REF	Africa	The Diversity of the Plasmodium falciparum K13 Propeller Domain Did Not Increase after Implementation of Artemisinin-Based Combination Therapy in Uganda.	Capillary electrophoresis
W17155	Uganda	AF-NE	1999	3D7_REF	Africa	The Diversity of the Plasmodium falciparum K13 Propeller Domain Did Not Increase after Implementation of Artemisinin-Based Combination Therapy in Uganda.	Capillary electrophoresis
W17156	Uganda	AF-NE	1999	3D7_REF	Africa	The Diversity of the Plasmodium falciparum K13 Propeller Domain Did Not Increase after Implementation of Artemisinin-Based Combination Therapy in Uganda.	Capillary electrophoresis
W17157	Uganda	AF-NE	1999	3D7_REF	Africa	The Diversity of the Plasmodium falciparum K13 Propeller Domain Did Not Increase after Implementation of Artemisinin-Based Combination Therapy in Uganda.	Capillary electrophoresis
W17158	Uganda	AF-NE	1999	3D7_REF	Africa	The Diversity of the Plasmodium falciparum K13 Propeller Domain Did Not Increase after Implementation of Artemisinin-Based Combination Therapy in Uganda.	Capillary electrophoresis
W17159	Uganda	AF-NE	1999	3D7_REF	Africa	The Diversity of the Plasmodium falciparum K13 Propeller Domain Did Not Increase after Implementation of Artemisinin-Based Combination Therapy in Uganda.	Capillary electrophoresis
W17160	Uganda	AF-NE	1999	3D7_REF	Africa	The Diversity of the Plasmodium falciparum K13 Propeller Domain Did Not Increase after Implementation of Artemisinin-Based Combination Therapy in Uganda.	Capillary electrophoresis
W17161	Uganda	AF-NE	1999	3D7_REF	Africa	The Diversity of the Plasmodium falciparum K13 Propeller Domain Did Not Increase after Implementation of Artemisinin-Based Combination Therapy in Uganda.	Capillary electrophoresis
W17162	Uganda	AF-NE	1999	3D7_REF	Africa	The Diversity of the Plasmodium falciparum K13 Propeller Domain Did Not Increase after Implementation of Artemisinin-Based Combination Therapy in Uganda.	Capillary electrophoresis
W17163	Uganda	AF-NE	1999	3D7_REF	Africa	The Diversity of the Plasmodium falciparum K13 Propeller Domain Did Not Increase after Implementation of Artemisinin-Based Combination Therapy in Uganda.	Capillary electrophoresis
W17164	Uganda	AF-NE	1999	3D7_REF	Africa	The Diversity of the Plasmodium falciparum K13 Propeller Domain Did Not Increase after Implementation of Artemisinin-Based Combination Therapy in Uganda.	Capillary electrophoresis
W17165	Uganda	AF-NE	1999	3D7_REF	Africa	The Diversity of the Plasmodium falciparum K13 Propeller Domain Did Not Increase after Implementation of Artemisinin-Based Combination Therapy in Uganda.	Capillary electrophoresis
W17166	Uganda	AF-NE	1999	3D7_REF	Africa	The Diversity of the Plasmodium falciparum K13 Propeller Domain Did Not Increase after Implementation of Artemisinin-Based Combination Therapy in Uganda.	Capillary electrophoresis
W17167	Uganda	AF-NE	1999	3D7_REF	Africa	The Diversity of the Plasmodium falciparum K13 Propeller Domain Did Not Increase after Implementation of Artemisinin-Based Combination Therapy in Uganda.	Capillary electrophoresis
W17168	Uganda	AF-NE	1999	3D7_REF	Africa	The Diversity of the Plasmodium falciparum K13 Propeller Domain Did Not Increase after Implementation of Artemisinin-Based Combination Therapy in Uganda.	Capillary electrophoresis
W17169	Uganda	AF-NE	1999	3D7_REF	Africa	The Diversity of the Plasmodium falciparum K13 Propeller Domain Did Not Increase after Implementation of Artemisinin-Based Combination Therapy in Uganda.	Capillary electrophoresis
W17170	Uganda	AF-NE	1999	3D7_REF	Africa	The Diversity of the Plasmodium falciparum K13 Propeller Domain Did Not Increase after Implementation of Artemisinin-Based Combination Therapy in Uganda.	Capillary electrophoresis
W17171	Uganda	AF-NE	1999	3D7_REF	Africa	The Diversity of the Plasmodium falciparum K13 Propeller Domain Did Not Increase after Implementation of Artemisinin-Based Combination Therapy in Uganda.	Capillary electrophoresis
W17172	Uganda	AF-NE	1999	3D7_REF	Africa	The Diversity of the Plasmodium falciparum K13 Propeller Domain Did Not Increase after Implementation of Artemisinin-Based Combination Therapy in Uganda.	Capillary electrophoresis
W17173	Uganda	AF-NE	1999	3D7_REF	Africa	The Diversity of the Plasmodium falciparum K13 Propeller Domain Did Not Increase after Implementation of Artemisinin-Based Combination Therapy in Uganda.	Capillary electrophoresis
W17174	Uganda	AF-NE	1999	3D7_REF	Africa	The Diversity of the Plasmodium falciparum K13 Propeller Domain Did Not Increase after Implementation of Artemisinin-Based Combination Therapy in Uganda.	Capillary electrophoresis
W17175	Uganda	AF-NE	1999	3D7_REF	Africa	The Diversity of the Plasmodium falciparum K13 Propeller Domain Did Not Increase after Implementation of Artemisinin-Based Combination Therapy in Uganda.	Capillary electrophoresis
W17176	Uganda	AF-NE	1999	3D7_REF	Africa	The Diversity of the Plasmodium falciparum K13 Propeller Domain Did Not Increase after Implementation of Artemisinin-Based Combination Therapy in Uganda.	Capillary electrophoresis
W17177	Uganda	AF-NE	1999	3D7_REF	Africa	The Diversity of the Plasmodium falciparum K13 Propeller Domain Did Not Increase after Implementation of Artemisinin-Based Combination Therapy in Uganda.	Capillary electrophoresis
W17178	Uganda	AF-NE	1999	3D7_REF	Africa	The Diversity of the Plasmodium falciparum K13 Propeller Domain Did Not Increase after Implementation of Artemisinin-Based Combination Therapy in Uganda.	Capillary electrophoresis
W17179	Uganda	AF-NE	1999	3D7_REF	Africa	The Diversity of the Plasmodium falciparum K13 Propeller Domain Did Not Increase after Implementation of Artemisinin-Based Combination Therapy in Uganda.	Capillary electrophoresis
W17180	Uganda	AF-NE	1999	3D7_REF	Africa	The Diversity of the Plasmodium falciparum K13 Propeller Domain Did Not Increase after Implementation of Artemisinin-Based Combination Therapy in Uganda.	Capillary electrophoresis
W17181	Uganda	AF-NE	1999	3D7_REF	Africa	The Diversity of the Plasmodium falciparum K13 Propeller Domain Did Not Increase after Implementation of Artemisinin-Based Combination Therapy in Uganda.	Capillary electrophoresis
W17182	Uganda	AF-NE	1999	3D7_REF	Africa	The Diversity of the Plasmodium falciparum K13 Propeller Domain Did Not Increase after Implementation of Artemisinin-Based Combination Therapy in Uganda.	Capillary electrophoresis
W17183	Uganda	AF-NE	1999	3D7_REF	Africa	The Diversity of the Plasmodium falciparum K13 Propeller Domain Did Not Increase after Implementation of Artemisinin-Based Combination Therapy in Uganda.	Capillary electrophoresis
W17184	Uganda	AF-NE	1999	3D7_REF	Africa	The Diversity of the Plasmodium falciparum K13 Propeller Domain Did Not Increase after Implementation of Artemisinin-Based Combination Therapy in Uganda.	Capillary electrophoresis
W17185	Uganda	AF-NE	1999	3D7_REF	Africa	The Diversity of the Plasmodium falciparum K13 Propeller Domain Did Not Increase after Implementation of Artemisinin-Based Combination Therapy in Uganda.	Capillary electrophoresis
W17186	Uganda	AF-NE	1999	3D7_REF	Africa	The Diversity of the Plasmodium falciparum K13 Propeller Domain Did Not Increase after Implementation of Artemisinin-Based Combination Therapy in Uganda.	Capillary electrophoresis
W17187	Uganda	AF-NE	1999	3D7_REF	Africa	The Diversity of the Plasmodium falciparum K13 Propeller Domain Did Not Increase after Implementation of Artemisinin-Based Combination Therapy in Uganda.	Capillary electrophoresis
W17188	Uganda	AF-NE	1999	3D7_REF	Africa	The Diversity of the Plasmodium falciparum K13 Propeller Domain Did Not Increase after Implementation of Artemisinin-Based Combination Therapy in Uganda.	Capillary electrophoresis
W17189	Uganda	AF-NE	1999	3D7_REF	Africa	The Diversity of the Plasmodium falciparum K13 Propeller Domain Did Not Increase after Implementation of Artemisinin-Based Combination Therapy in Uganda.	Capillary electrophoresis
W17190	Uganda	AF-NE	1999	3D7_REF	Africa	The Diversity of the Plasmodium falciparum K13 Propeller Domain Did Not Increase after Implementation of Artemisinin-Based Combination Therapy in Uganda.	Capillary electrophoresis
W17191	Uganda	AF-NE	1999	3D7_REF	Africa	The Diversity of the Plasmodium falciparum K13 Propeller Domain Did Not Increase after Implementation of Artemisinin-Based Combination Therapy in Uganda.	Capillary electrophoresis
W17192	Uganda	AF-NE	1999	3D7_REF	Africa	The Diversity of the Plasmodium falciparum K13 Propeller Domain Did Not Increase after Implementation of Artemisinin-Based Combination Therapy in Uganda.	Capillary electrophoresis
W17193	Uganda	AF-NE	1999	3D7_REF	Africa	The Diversity of the Plasmodium falciparum K13 Propeller Domain Did Not Increase after Implementation of Artemisinin-Based Combination Therapy in Uganda.	Capillary electrophoresis
W17194	Uganda	AF-NE	1999	3D7_REF	Africa	The Diversity of the Plasmodium falciparum K13 Propeller Domain Did Not Increase after Implementation of Artemisinin-Based Combination Therapy in Uganda.	Capillary electrophoresis
W17195	Uganda	AF-NE	1999	3D7_REF	Africa	The Diversity of the Plasmodium falciparum K13 Propeller Domain Did Not Increase after Implementation of Artemisinin-Based Combination Therapy in Uganda.	Capillary electrophoresis
W17196	Uganda	AF-NE	1999	3D7_REF	Africa	The Diversity of the Plasmodium falciparum K13 Propeller Domain Did Not Increase after Implementation of Artemisinin-Based Combination Therapy in Uganda.	Capillary electrophoresis
W17197	Uganda	AF-NE	1999	3D7_REF	Africa	The Diversity of the Plasmodium falciparum K13 Propeller Domain Did Not Increase after Implementation of Artemisinin-Based Combination Therapy in Uganda.	Capillary electrophoresis
W17198	Uganda	AF-NE	1999	3D7_REF	Africa	The Diversity of the Plasmodium falciparum K13 Propeller Domain Did Not Increase after Implementation of Artemisinin-Based Combination Therapy in Uganda.	Capillary electrophoresis
W17199	Uganda	AF-NE	1999	3D7_REF	Africa	The Diversity of the Plasmodium falciparum K13 Propeller Domain Did Not Increase after Implementation of Artemisinin-Based Combination Therapy in Uganda.	Capillary electrophoresis
W17200	Uganda	AF-NE	1999	3D7_REF	Africa	The Diversity of the Plasmodium falciparum K13 Propeller Domain Did Not Increase after Implementation of Artemisinin-Based Combination Therapy in Uganda.	Capillary electrophoresis
W17201	Uganda	AF-NE	1999	3D7_REF	Africa	The Diversity of the Plasmodium falciparum K13 Propeller Domain Did Not Increase after Implementation of Artemisinin-Based Combination Therapy in Uganda.	Capillary electrophoresis
W17202	Uganda	AF-NE	1999	3D7_REF	Africa	The Diversity of the Plasmodium falciparum K13 Propeller Domain Did Not Increase after Implementation of Artemisinin-Based Combination Therapy in Uganda.	Capillary electrophoresis
W17203	Uganda	AF-NE	1999	3D7_REF	Africa	The Diversity of the Plasmodium falciparum K13 Propeller Domain Did Not Increase after Implementation of Artemisinin-Based Combination Therapy in Uganda.	Capillary electrophoresis
W17204	Uganda	AF-NE	1999	3D7_REF	Africa	The Diversity of the Plasmodium falciparum K13 Propeller Domain Did Not Increase after Implementation of Artemisinin-Based Combination Therapy in Uganda.	Capillary electrophoresis
W17205	Uganda	AF-NE	1999	3D7_REF	Africa	The Diversity of the Plasmodium falciparum K13 Propeller Domain Did Not Increase after Implementation of Artemisinin-Based Combination Therapy in Uganda.	Capillary electrophoresis
W17206	Uganda	AF-NE	1999	3D7_REF	Africa	The Diversity of the Plasmodium falciparum K13 Propeller Domain Did Not Increase after Implementation of Artemisinin-Based Combination Therapy in Uganda.	Capillary electrophoresis
W17207	Uganda	AF-NE	1999	3D7_REF	Africa	The Diversity of the Plasmodium falciparum K13 Propeller Domain Did Not Increase after Implementation of Artemisinin-Based Combination Therapy in Uganda.	Capillary electrophoresis
W17208	Uganda	AF-NE	1999	3D7_REF	Africa	The Diversity of the Plasmodium falciparum K13 Propeller Domain Did Not Increase after Implementation of Artemisinin-Based Combination Therapy in Uganda.	Capillary electrophoresis
W17209	Uganda	AF-NE	1999	3D7_REF	Africa	The Diversity of the Plasmodium falciparum K13 Propeller Domain Did Not Increase after Implementation of Artemisinin-Based Combination Therapy in Uganda.	Capillary electrophoresis
W17210	Uganda	AF-NE	1999	3D7_REF	Africa	The Diversity of the Plasmodium falciparum K13 Propeller Domain Did Not Increase after Implementation of Artemisinin-Based Combination Therapy in Uganda.	Capillary electrophoresis
W17211	Uganda	AF-NE	1999	3D7_REF	Africa	The Diversity of the Plasmodium falciparum K13 Propeller Domain Did Not Increase after Implementation of Artemisinin-Based Combination Therapy in Uganda.	Capillary electrophoresis
W17212	Uganda	AF-NE	1999	3D7_REF	Africa	The Diversity of the Plasmodium falciparum K13 Propeller Domain Did Not Increase after Implementation of Artemisinin-Based Combination Therapy in Uganda.	Capillary electrophoresis
W17213	Uganda	AF-NE	1999	3D7_REF	Africa	The Diversity of the Plasmodium falciparum K13 Propeller Domain Did Not Increase after Implementation of Artemisinin-Based Combination Therapy in Uganda.	Capillary electrophoresis
W17214	Uganda	AF-NE	1999	3D7_REF	Africa	The Diversity of the Plasmodium falciparum K13 Propeller Domain Did Not Increase after Implementation of Artemisinin-Based Combination Therapy in Uganda.	Capillary electrophoresis
W17215	Uganda	AF-NE	1999	3D7_REF	Africa	The Diversity of the Plasmodium falciparum K13 Propeller Domain Did Not Increase after Implementation of Artemisinin-Based Combination Therapy in Uganda.	Capillary electrophoresis
W17216	Uganda	AF-NE	1999	3D7_REF	Africa	The Diversity of the Plasmodium falciparum K13 Propeller Domain Did Not Increase after Implementation of Artemisinin-Based Combination Therapy in Uganda.	Capillary electrophoresis
W17217	Uganda	AF-NE	1999	3D7_REF	Africa	The Diversity of the Plasmodium falciparum K13 Propeller Domain Did Not Increase after Implementation of Artemisinin-Based Combination Therapy in Uganda.	Capillary electrophoresis
W17218	Uganda	AF-NE	1999	3D7_REF	Africa	The Diversity of the Plasmodium falciparum K13 Propeller Domain Did Not Increase after Implementation of Artemisinin-Based Combination Therapy in Uganda.	Capillary electrophoresis
W17219	Uganda	AF-NE	1999	3D7_REF	Africa	The Diversity of the Plasmodium falciparum K13 Propeller Domain Did Not Increase after Implementation of Artemisinin-Based Combination Therapy in Uganda.	Capillary electrophoresis
W17220	Uganda	AF-NE	1999	3D7_REF	Africa	The Diversity of the Plasmodium falciparum K13 Propeller Domain Did Not Increase after Implementation of Artemisinin-Based Combination Therapy in Uganda.	Capillary electrophoresis
W17221	Uganda	AF-NE	1999	3D7_REF	Africa	The Diversity of the Plasmodium falciparum K13 Propeller Domain Did Not Increase after Implementation of Artemisinin-Based Combination Therapy in Uganda.	Capillary electrophoresis
W17222	Uganda	AF-NE	1999	3D7_REF	Africa	The Diversity of the Plasmodium falciparum K13 Propeller Domain Did Not Increase after Implementation of Artemisinin-Based Combination Therapy in Uganda.	Capillary electrophoresis
W17223	Uganda	AF-NE	1999	3D7_REF	Africa	The Diversity of the Plasmodium falciparum K13 Propeller Domain Did Not Increase after Implementation of Artemisinin-Based Combination Therapy in Uganda.	Capillary electrophoresis
W17224	Uganda	AF-NE	1999	3D7_REF	Africa	The Diversity of the Plasmodium falciparum K13 Propeller Domain Did Not Increase after Implementation of Artemisinin-Based Combination Therapy in Uganda.	Capillary electrophoresis
W17225	Uganda	AF-NE	1999	3D7_REF	Africa	The Diversity of the Plasmodium falciparum K13 Propeller Domain Did Not Increase after Implementation of Artemisinin-Based Combination Therapy in Uganda.	Capillary electrophoresis
W17226	Uganda	AF-NE	1999	3D7_REF	Africa	The Diversity of the Plasmodium falciparum K13 Propeller Domain Did Not Increase after Implementation of Artemisinin-Based Combination Therapy in Uganda.	Capillary electrophoresis
W17227	Uganda	AF-NE	1999	3D7_REF	Africa	The Diversity of the Plasmodium falciparum K13 Propeller Domain Did Not Increase after Implementation of Artemisinin-Based Combination Therapy in Uganda.	Capillary electrophoresis
W17228	Uganda	AF-NE	1999	3D7_REF	Africa	The Diversity of the Plasmodium falciparum K13 Propeller Domain Did Not Increase after Implementation of Artemisinin-Based Combination Therapy in Uganda.	Capillary electrophoresis
W17229	Uganda	AF-NE	1999	3D7_REF	Africa	The Diversity of the Plasmodium falciparum K13 Propeller Domain Did Not Increase after Implementation of Artemisinin-Based Combination Therapy in Uganda.	Capillary electrophoresis
W17230	Uganda	AF-NE	1999	3D7_REF	Africa	The Diversity of the Plasmodium falciparum K13 Propeller Domain Did Not Increase after Implementation of Artemisinin-Based Combination Therapy in Uganda.	Capillary electrophoresis
W17231	Uganda	AF-NE	1999	3D7_REF	Africa	The Diversity of the Plasmodium falciparum K13 Propeller Domain Did Not Increase after Implementation of Artemisinin-Based Combination Therapy in Uganda.	Capillary electrophoresis
W17232	Uganda	AF-NE	1999	3D7_REF	Africa	The Diversity of the Plasmodium falciparum K13 Propeller Domain Did Not Increase after Implementation of Artemisinin-Based Combination Therapy in Uganda.	Capillary electrophoresis
W17233	Uganda	AF-NE	1999	3D7_REF	Africa	The Diversity of the Plasmodium falciparum K13 Propeller Domain Did Not Increase after Implementation of Artemisinin-Based Combination Therapy in Uganda.	Capillary electrophoresis
W17234	Uganda	AF-NE	1999	3D7_REF	Africa	The Diversity of the Plasmodium falciparum K13 Propeller Domain Did Not Increase after Implementation of Artemisinin-Based Combination Therapy in Uganda.	Capillary electrophoresis
W17235	Uganda	AF-NE	1999	3D7_REF	Africa	The Diversity of the Plasmodium falciparum K13 Propeller Domain Did Not Increase after Implementation of Artemisinin-Based Combination Therapy in Uganda.	Capillary electrophoresis
W17236	Uganda	AF-NE	1999	3D7_REF	Africa	The Diversity of the Plasmodium falciparum K13 Propeller Domain Did Not Increase after Implementation of Artemisinin-Based Combination Therapy in Uganda.	Capillary electrophoresis
W17237	Uganda	AF-NE	1999	3D7_REF	Africa	The Diversity of the Plasmodium falciparum K13 Propeller Domain Did Not Increase after Implementation of Artemisinin-Based Combination Therapy in Uganda.	Capillary electrophoresis
W17238	Uganda	AF-NE	1999	3D7_REF	Africa	The Diversity of the Plasmodium falciparum K13 Propeller Domain Did Not Increase after Implementation of Artemisinin-Based Combination Therapy in Uganda.	Capillary electrophoresis
W17239	Uganda	AF-NE	1999	3D7_REF	Africa	The Diversity of the Plasmodium falciparum K13 Propeller Domain Did Not Increase after Implementation of Artemisinin-Based Combination Therapy in Uganda.	Capillary electrophoresis
W17240	Uganda	AF-NE	1999	3D7_REF	Africa	The Diversity of the Plasmodium falciparum K13 Propeller Domain Did Not Increase after Implementation of Artemisinin-Based Combination Therapy in Uganda.	Capillary electrophoresis
W17241	Uganda	AF-NE	1999	3D7_REF	Africa	The Diversity of the Plasmodium falciparum K13 Propeller Domain Did Not Increase after Implementation of Artemisinin-Based Combination Therapy in Uganda.	Capillary electrophoresis
W17242	Uganda	AF-NE	1999	3D7_REF	Africa	The Diversity of the Plasmodium falciparum K13 Propeller Domain Did Not Increase after Implementation of Artemisinin-Based Combination Therapy in Uganda.	Capillary electrophoresis
W17243	Uganda	AF-NE	1999	3D7_REF	Africa	The Diversity of the Plasmodium falciparum K13 Propeller Domain Did Not Increase after Implementation of Artemisinin-Based Combination Therapy in Uganda.	Capillary electrophoresis
W17244	Uganda	AF-NE	1999	3D7_REF	Africa	The Diversity of the Plasmodium falciparum K13 Propeller Domain Did Not Increase after Implementation of Artemisinin-Based Combination Therapy in Uganda.	Capillary electrophoresis
W17245	Uganda	AF-NE	1999	3D7_REF	Africa	The Diversity of the Plasmodium falciparum K13 Propeller Domain Did Not Increase after Implementation of Artemisinin-Based Combination Therapy in Uganda.	Capillary electrophoresis
W17246	Uganda	AF-NE	1999	3D7_REF	Africa	The Diversity of the Plasmodium falciparum K13 Propeller Domain Did Not Increase after Implementation of Artemisinin-Based Combination Therapy in Uganda.	Capillary electrophoresis
W17247	Uganda	AF-NE	1999	3D7_REF	Africa	The Diversity of the Plasmodium falciparum K13 Propeller Domain Did Not Increase after Implementation of Artemisinin-Based Combination Therapy in Uganda.	Capillary electrophoresis
W17248	Uganda	AF-NE	1999	3D7_REF	Africa	The Diversity of the Plasmodium falciparum K13 Propeller Domain Did Not Increase after Implementation of Artemisinin-Based Combination Therapy in Uganda.	Capillary electrophoresis
W17249	Uganda	AF-NE	1999	3D7_REF	Africa	The Diversity of the Plasmodium falciparum K13 Propeller Domain Did Not Increase after Implementation of Artemisinin-Based Combination Therapy in Uganda.	Capillary electrophoresis
W17250	Uganda	AF-NE	1999	3D7_REF	Africa	The Diversity of the Plasmodium falciparum K13 Propeller Domain Did Not Increase after Implementation of Artemisinin-Based Combination Therapy in Uganda.	Capillary electrophoresis
W17251	Uganda	AF-NE	1999	3D7_REF	Africa	The Diversity of the Plasmodium falciparum K13 Propeller Domain Did Not Increase after Implementation of Artemisinin-Based Combination Therapy in Uganda.	Capillary electrophoresis
W17252	Uganda	AF-NE	1999	3D7_REF	Africa	The Diversity of the Plasmodium falciparum K13 Propeller Domain Did Not Increase after Implementation of Artemisinin-Based Combination Therapy in Uganda.	Capillary electrophoresis
W17253	Uganda	AF-NE	1999	3D7_REF	Africa	The Diversity of the Plasmodium falciparum K13 Propeller Domain Did Not Increase after Implementation of Artemisinin-Based Combination Therapy in Uganda.	Capillary electrophoresis
W17254	Uganda	AF-NE	1999	3D7_REF	Africa	The Diversity of the Plasmodium falciparum K13 Propeller Domain Did Not Increase after Implementation of Artemisinin-Based Combination Therapy in Uganda.	Capillary electrophoresis
W17255	Uganda	AF-NE	1999	3D7_REF	Africa	The Diversity of the Plasmodium falciparum K13 Propeller Domain Did Not Increase after Implementation of Artemisinin-Based Combination Therapy in Uganda.	Capillary electrophoresis
W17256	Uganda	AF-NE	1999	3D7_REF	Africa	The Diversity of the Plasmodium falciparum K13 Propeller Domain Did Not Increase after Implementation of Artemisinin-Based Combination Therapy in Uganda.	Capillary electrophoresis
W17257	Uganda	AF-NE	1999	3D7_REF	Africa	The Diversity of the Plasmodium falciparum K13 Propeller Domain Did Not Increase after Implementation of Artemisinin-Based Combination Therapy in Uganda.	Capillary electrophoresis
W17258	Uganda	AF-NE	1999	3D7_REF	Africa	The Diversity of the Plasmodium falciparum K13 Propeller Domain Did Not Increase after Implementation of Artemisinin-Based Combination Therapy in Uganda.	Capillary electrophoresis
W17259	Uganda	AF-NE	1999	3D7_REF	Africa	The Diversity of the Plasmodium falciparum K13 Propeller Domain Did Not Increase after Implementation of Artemisinin-Based Combination Therapy in Uganda.	Capillary electrophoresis
W17260	Uganda	AF-NE	1999	3D7_REF	Africa	The Diversity of the Plasmodium falciparum K13 Propeller Domain Did Not Increase after Implementation of Artemisinin-Based Combination Therapy in Uganda.	Capillary electrophoresis
W17261	Uganda	AF-NE	1999	3D7_REF	Africa	The Diversity of the Plasmodium falciparum K13 Propeller Domain Did Not Increase after Implementation of Artemisinin-Based Combination Therapy in Uganda.	Capillary electrophoresis
W17262	Uganda	AF-NE	1999	3D7_REF	Africa	The Diversity of the Plasmodium falciparum K13 Propeller Domain Did Not Increase after Implementation of Artemisinin-Based Combination Therapy in Uganda.	Capillary electrophoresis
W17263	Uganda	AF-NE	1999	3D7_REF	Africa	The Diversity of the Plasmodium falciparum K13 Propeller Domain Did Not Increase after Implementation of Artemisinin-Based Combination Therapy in Uganda.	Capillary electrophoresis
W17264	Uganda	AF-NE	1999	3D7_REF	Africa	The Diversity of the Plasmodium falciparum K13 Propeller Domain Did Not Increase after Implementation of Artemisinin-Based Combination Therapy in Uganda.	Capillary electrophoresis
W17265	Uganda	AF-NE	1999	3D7_REF	Africa	The Diversity of the Plasmodium falciparum K13 Propeller Domain Did Not Increase after Implementation of Artemisinin-Based Combination Therapy in Uganda.	Capillary electrophoresis
W17266	Uganda	AF-NE	1999	3D7_REF	Africa	The Diversity of the Plasmodium falciparum K13 Propeller Domain Did Not Increase after Implementation of Artemisinin-Based Combination Therapy in Uganda.	Capillary electrophoresis
W17267	Uganda	AF-NE	1999	3D7_REF	Africa	The Diversity of the Plasmodium falciparum K13 Propeller Domain Did Not Increase after Implementation of Artemisinin-Based Combination Therapy in Uganda.	Capillary electrophoresis
W17268	Uganda	AF-NE	1999	3D7_REF	Africa	The Diversity of the Plasmodium falciparum K13 Propeller Domain Did Not Increase after Implementation of Artemisinin-Based Combination Therapy in Uganda.	Capillary electrophoresis
W17269	Uganda	AF-NE	1999	3D7_REF	Africa	The Diversity of the Plasmodium falciparum K13 Propeller Domain Did Not Increase after Implementation of Artemisinin-Based Combination Therapy in Uganda.	Capillary electrophoresis
W17270	Uganda	AF-NE	1999	3D7_REF	Africa	The Diversity of the Plasmodium falciparum K13 Propeller Domain Did Not Increase after Implementation of Artemisinin-Based Combination Therapy in Uganda.	Capillary electrophoresis
W17271	Uganda	AF-NE	1999	3D7_REF	Africa	The Diversity of the Plasmodium falciparum K13 Propeller Domain Did Not Increase after Implementation of Artemisinin-Based Combination Therapy in Uganda.	Capillary electrophoresis
W17272	Uganda	AF-NE	1999	3D7_REF	Africa	The Diversity of the Plasmodium falciparum K13 Propeller Domain Did Not Increase after Implementation of Artemisinin-Based Combination Therapy in Uganda.	Capillary electrophoresis
W17273	Uganda	AF-NE	1999	3D7_REF	Africa	The Diversity of the Plasmodium falciparum K13 Propeller Domain Did Not Increase after Implementation of Artemisinin-Based Combination Therapy in Uganda.	Capillary electrophoresis
W17274	Uganda	AF-NE	1999	3D7_REF	Africa	The Diversity of the Plasmodium falciparum K13 Propeller Domain Did Not Increase after Implementation of Artemisinin-Based Combination Therapy in Uganda.	Capillary electrophoresis
W17275	Uganda	AF-NE	1999	3D7_REF	Africa	The Diversity of the Plasmodium falciparum K13 Propeller Domain Did Not Increase after Implementation of Artemisinin-Based Combination Therapy in Uganda.	Capillary electrophoresis
W17276	Uganda	AF-NE	1999	3D7_REF	Africa	The Diversity of the Plasmodium falciparum K13 Propeller Domain Did Not Increase after Implementation of Artemisinin-Based Combination Therapy in Uganda.	Capillary electrophoresis
W17277	Uganda	AF-NE	1999	3D7_REF	Africa	The Diversity of the Plasmodium falciparum K13 Propeller Domain Did Not Increase after Implementation of Artemisinin-Based Combination Therapy in Uganda.	Capillary electrophoresis
W17278	Uganda	AF-NE	1999	3D7_REF	Africa	The Diversity of the Plasmodium falciparum K13 Propeller Domain Did Not Increase after Implementation of Artemisinin-Based Combination Therapy in Uganda.	Capillary electrophoresis
W17279	Uganda	AF-NE	1999	3D7_REF	Africa	The Diversity of the Plasmodium falciparum K13 Propeller Domain Did Not Increase after Implementation of Artemisinin-Based Combination Therapy in Uganda.	Capillary electrophoresis
W17280	Uganda	AF-NE	1999	3D7_REF	Africa	The Diversity of the Plasmodium falciparum K13 Propeller Domain Did Not Increase after Implementation of Artemisinin-Based Combination Therapy in Uganda.	Capillary electrophoresis
W17281	Uganda	AF-NE	1999	3D7_REF	Africa	The Diversity of the Plasmodium falciparum K13 Propeller Domain Did Not Increase after Implementation of Artemisinin-Based Combination Therapy in Uganda.	Capillary electrophoresis
W17282	Uganda	AF-NE	1999	3D7_REF	Africa	The Diversity of the Plasmodium falciparum K13 Propeller Domain Did Not Increase after Implementation of Artemisinin-Based Combination Therapy in Uganda.	Capillary electrophoresis
W17283	Uganda	AF-NE	1999	3D7_REF	Africa	The Diversity of the Plasmodium falciparum K13 Propeller Domain Did Not Increase after Implementation of Artemisinin-Based Combination Therapy in Uganda.	Capillary electrophoresis
W17284	Uganda	AF-NE	1999	3D7_REF	Africa	The Diversity of the Plasmodium falciparum K13 Propeller Domain Did Not Increase after Implementation of Artemisinin-Based Combination Therapy in Uganda.	Capillary electrophoresis
W17285	Uganda	AF-NE	1999	3D7_REF	Africa	The Diversity of the Plasmodium falciparum K13 Propeller Domain Did Not Increase after Implementation of Artemisinin-Based Combination Therapy in Uganda.	Capillary electrophoresis
W17286	Uganda	AF-NE	1999	3D7_REF	Africa	The Diversity of the Plasmodium falciparum K13 Propeller Domain Did Not Increase after Implementation of Artemisinin-Based Combination Therapy in Uganda.	Capillary electrophoresis
W17287	Uganda	AF-NE	1999	3D7_REF	Africa	The Diversity of the Plasmodium falciparum K13 Propeller Domain Did Not Increase after Implementation of Artemisinin-Based Combination Therapy in Uganda.	Capillary electrophoresis
W17288	Uganda	AF-NE	1999	3D7_REF	Africa	The Diversity of the Plasmodium falciparum K13 Propeller Domain Did Not Increase after Implementation of Artemisinin-Based Combination Therapy in Uganda.	Capillary electrophoresis
W17289	Uganda	AF-NE	1999	3D7_REF	Africa	The Diversity of the Plasmodium falciparum K13 Propeller Domain Did Not Increase after Implementation of Artemisinin-Based Combination Therapy in Uganda.	Capillary electrophoresis
W17290	Uganda	AF-NE	1999	3D7_REF	Africa	The Diversity of the Plasmodium falciparum K13 Propeller Domain Did Not Increase after Implementation of Artemisinin-Based Combination Therapy in Uganda.	Capillary electrophoresis
W17291	Uganda	AF-NE	1999	3D7_REF	Africa	The Diversity of the Plasmodium falciparum K13 Propeller Domain Did Not Increase after Implementation of Artemisinin-Based Combination Therapy in Uganda.	Capillary electrophoresis
W17292	Uganda	AF-NE	1999	3D7_REF	Africa	The Diversity of the Plasmodium falciparum K13 Propeller Domain Did Not Increase after Implementation of Artemisinin-Based Combination Therapy in Uganda.	Capillary electrophoresis
W17293	Uganda	AF-NE	1999	3D7_REF	Africa	The Diversity of the Plasmodium falciparum K13 Propeller Domain Did Not Increase after Implementation of Artemisinin-Based Combination Therapy in Uganda.	Capillary electrophoresis
W17294	Uganda	AF-NE	1999	3D7_REF	Africa	The Diversity of the Plasmodium falciparum K13 Propeller Domain Did Not Increase after Implementation of Artemisinin-Based Combination Therapy in Uganda.	Capillary electrophoresis
W17295	Uganda	AF-NE	1999	3D7_REF	Africa	The Diversity of the Plasmodium falciparum K13 Propeller Domain Did Not Increase after Implementation of Artemisinin-Based Combination Therapy in Uganda.	Capillary electrophoresis
W17296	Uganda	AF-NE	1999	3D7_REF	Africa	The Diversity of the Plasmodium falciparum K13 Propeller Domain Did Not Increase after Implementation of Artemisinin-Based Combination Therapy in Uganda.	Capillary electrophoresis
W17297	Uganda	AF-NE	1999	3D7_REF	Africa	The Diversity of the Plasmodium falciparum K13 Propeller Domain Did Not Increase after Implementation of Artemisinin-Based Combination Therapy in Uganda.	Capillary electrophoresis
W17298	Uganda	AF-NE	1999	3D7_REF	Africa	The Diversity of the Plasmodium falciparum K13 Propeller Domain Did Not Increase after Implementation of Artemisinin-Based Combination Therapy in Uganda.	Capillary electrophoresis
W17299	Uganda	AF-NE	1999	3D7_REF	Africa	The Diversity of the Plasmodium falciparum K13 Propeller Domain Did Not Increase after Implementation of Artemisinin-Based Combination Therapy in Uganda.	Capillary electrophoresis
W17300	Uganda	AF-NE	1999	3D7_REF	Africa	The Diversity of the Plasmodium falciparum K13 Propeller Domain Did Not Increase after Implementation of Artemisinin-Based Combination Therapy in Uganda.	Capillary electrophoresis
W17301	Uganda	AF-NE	1999	3D7_REF	Africa	The Diversity of the Plasmodium falciparum K13 Propeller Domain Did Not Increase after Implementation of Artemisinin-Based Combination Therapy in Uganda.	Capillary electrophoresis
W17302	Uganda	AF-NE	1999	3D7_REF	Africa	The Diversity of the Plasmodium falciparum K13 Propeller Domain Did Not Increase after Implementation of Artemisinin-Based Combination Therapy in Uganda.	Capillary electrophoresis
W17303	Uganda	AF-NE	1999	3D7_REF	Africa	The Diversity of the Plasmodium falciparum K13 Propeller Domain Did Not Increase after Implementation of Artemisinin-Based Combination Therapy in Uganda.	Capillary electrophoresis
W17304	Uganda	AF-NE	1999	3D7_REF	Africa	The Diversity of the Plasmodium falciparum K13 Propeller Domain Did Not Increase after Implementation of Artemisinin-Based Combination Therapy in Uganda.	Capillary electrophoresis
W17305	Uganda	AF-NE	1999	3D7_REF	Africa	The Diversity of the Plasmodium falciparum K13 Propeller Domain Did Not Increase after Implementation of Artemisinin-Based Combination Therapy in Uganda.	Capillary electrophoresis
W17306	Uganda	AF-NE	1999	3D7_REF	Africa	The Diversity of the Plasmodium falciparum K13 Propeller Domain Did Not Increase after Implementation of Artemisinin-Based Combination Therapy in Uganda.	Capillary electrophoresis
W17307	Uganda	AF-NE	1999	3D7_REF	Africa	The Diversity of the Plasmodium falciparum K13 Propeller Domain Did Not Increase after Implementation of Artemisinin-Based Combination Therapy in Uganda.	Capillary electrophoresis
W17308	Uganda	AF-NE	1999	3D7_REF	Africa	The Diversity of the Plasmodium falciparum K13 Propeller Domain Did Not Increase after Implementation of Artemisinin-Based Combination Therapy in Uganda.	Capillary electrophoresis
W17309	Uganda	AF-NE	1999	3D7_REF	Africa	The Diversity of the Plasmodium falciparum K13 Propeller Domain Did Not Increase after Implementation of Artemisinin-Based Combination Therapy in Uganda.	Capillary electrophoresis
W17310	Uganda	AF-NE	1999	3D7_REF	Africa	The Diversity of the Plasmodium falciparum K13 Propeller Domain Did Not Increase after Implementation of Artemisinin-Based Combination Therapy in Uganda.	Capillary electrophoresis
W17311	Uganda	AF-NE	1999	3D7_REF	Africa	The Diversity of the Plasmodium falciparum K13 Propeller Domain Did Not Increase after Implementation of Artemisinin-Based Combination Therapy in Uganda.	Capillary electrophoresis
W17312	Uganda	AF-NE	1999	3D7_REF	Africa	The Diversity of the Plasmodium falciparum K13 Propeller Domain Did Not Increase after Implementation of Artemisinin-Based Combination Therapy in Uganda.	Capillary electrophoresis
W17313	Uganda	AF-NE	1999	3D7_REF	Africa	The Diversity of the Plasmodium falciparum K13 Propeller Domain Did Not Increase after Implementation of Artemisinin-Based Combination Therapy in Uganda.	Capillary electrophoresis
W17314	Uganda	AF-NE	1999	3D7_REF	Africa	The Diversity of the Plasmodium falciparum K13 Propeller Domain Did Not Increase after Implementation of Artemisinin-Based Combination Therapy in Uganda.	Capillary electrophoresis
W17315	Uganda	AF-NE	1999	3D7_REF	Africa	The Diversity of the Plasmodium falciparum K13 Propeller Domain Did Not Increase after Implementation of Artemisinin-Based Combination Therapy in Uganda.	Capillary electrophoresis
W17316	Uganda	AF-NE	1999	3D7_REF	Africa	The Diversity of the Plasmodium falciparum K13 Propeller Domain Did Not Increase after Implementation of Artemisinin-Based Combination Therapy in Uganda.	Capillary electrophoresis
W17317	Uganda	AF-NE	1999	3D7_REF	Africa	The Diversity of the Plasmodium falciparum K13 Propeller Domain Did Not Increase after Implementation of Artemisinin-Based Combination Therapy in Uganda.	Capillary electrophoresis
W17318	Uganda	AF-NE	1999	3D7_REF	Africa	The Diversity of the Plasmodium falciparum K13 Propeller Domain Did Not Increase after Implementation of Artemisinin-Based Combination Therapy in Uganda.	Capillary electrophoresis
W17319	Uganda	AF-NE	1999	3D7_REF	Africa	The Diversity of the Plasmodium falciparum K13 Propeller Domain Did Not Increase after Implementation of Artemisinin-Based Combination Therapy in Uganda.	Capillary electrophoresis
W17320	Uganda	AF-NE	1999	3D7_REF	Africa	The Diversity of the Plasmodium falciparum K13 Propeller Domain Did Not Increase after Implementation of Artemisinin-Based Combination Therapy in Uganda.	Capillary electrophoresis
W17321	Uganda	AF-NE	1999	3D7_REF	Africa	The Diversity of the Plasmodium falciparum K13 Propeller Domain Did Not Increase after Implementation of Artemisinin-Based Combination Therapy in Uganda.	Capillary electrophoresis
W17322	Uganda	AF-NE	1999	3D7_REF	Africa	The Diversity of the Plasmodium falciparum K13 Propeller Domain Did Not Increase after Implementation of Artemisinin-Based Combination Therapy in Uganda.	Capillary electrophoresis
W17323	Uganda	AF-NE	1999	3D7_REF	Africa	The Diversity of the Plasmodium falciparum K13 Propeller Domain Did Not Increase after Implementation of Artemisinin-Based Combination Therapy in Uganda.	Capillary electrophoresis
W17324	Uganda	AF-NE	1999	3D7_REF	Africa	The Diversity of the Plasmodium falciparum K13 Propeller Domain Did Not Increase after Implementation of Artemisinin-Based Combination Therapy in Uganda.	Capillary electrophoresis
W17325	Uganda	AF-NE	1999	3D7_REF	Africa	The Diversity of the Plasmodium falciparum K13 Propeller Domain Did Not Increase after Implementation of Artemisinin-Based Combination Therapy in Uganda.	Capillary electrophoresis
W17326	Uganda	AF-NE	1999	3D7_REF	Africa	The Diversity of the Plasmodium falciparum K13 Propeller Domain Did Not Increase after Implementation of Artemisinin-Based Combination Therapy in Uganda.	Capillary electrophoresis
W17327	Uganda	AF-NE	1999	3D7_REF	Africa	The Diversity of the Plasmodium falciparum K13 Propeller Domain Did Not Increase after Implementation of Artemisinin-Based Combination Therapy in Uganda.	Capillary electrophoresis
W17328	Uganda	AF-NE	1999	3D7_REF	Africa	The Diversity of the Plasmodium falciparum K13 Propeller Domain Did Not Increase after Implementation of Artemisinin-Based Combination Therapy in Uganda.	Capillary electrophoresis
W17329	Uganda	AF-NE	1999	3D7_REF	Africa	The Diversity of the Plasmodium falciparum K13 Propeller Domain Did Not Increase after Implementation of Artemisinin-Based Combination Therapy in Uganda.	Capillary electrophoresis
W17330	Uganda	AF-NE	1999	3D7_REF	Africa	The Diversity of the Plasmodium falciparum K13 Propeller Domain Did Not Increase after Implementation of Artemisinin-Based Combination Therapy in Uganda.	Capillary electrophoresis
W17331	Uganda	AF-NE	1999	3D7_REF	Africa	The Diversity of the Plasmodium falciparum K13 Propeller Domain Did Not Increase after Implementation of Artemisinin-Based Combination Therapy in Uganda.	Capillary electrophoresis
W17332	Uganda	AF-NE	1999	3D7_REF	Africa	The Diversity of the Plasmodium falciparum K13 Propeller Domain Did Not Increase after Implementation of Artemisinin-Based Combination Therapy in Uganda.	Capillary electrophoresis
W17333	Uganda	AF-NE	1999	3D7_REF	Africa	The Diversity of the Plasmodium falciparum K13 Propeller Domain Did Not Increase after Implementation of Artemisinin-Based Combination Therapy in Uganda.	Capillary electrophoresis
W17334	Uganda	AF-NE	1999	3D7_REF	Africa	The Diversity of the Plasmodium falciparum K13 Propeller Domain Did Not Increase after Implementation of Artemisinin-Based Combination Therapy in Uganda.	Capillary electrophoresis
W17335	Uganda	AF-NE	1999	3D7_REF	Africa	The Diversity of the Plasmodium falciparum K13 Propeller Domain Did Not Increase after Implementation of Artemisinin-Based Combination Therapy in Uganda.	Capillary electrophoresis
W17336	Uganda	AF-NE	1999	3D7_REF	Africa	The Diversity of the Plasmodium falciparum K13 Propeller Domain Did Not Increase after Implementation of Artemisinin-Based Combination Therapy in Uganda.	Capillary electrophoresis
W17337	Uganda	AF-NE	1999	3D7_REF	Africa	The Diversity of the Plasmodium falciparum K13 Propeller Domain Did Not Increase after Implementation of Artemisinin-Based Combination Therapy in Uganda.	Capillary electrophoresis
W17338	Uganda	AF-NE	1999	3D7_REF	Africa	The Diversity of the Plasmodium falciparum K13 Propeller Domain Did Not Increase after Implementation of Artemisinin-Based Combination Therapy in Uganda.	Capillary electrophoresis
W17339	Uganda	AF-NE	1999	3D7_REF	Africa	The Diversity of the Plasmodium falciparum K13 Propeller Domain Did Not Increase after Implementation of Artemisinin-Based Combination Therapy in Uganda.	Capillary electrophoresis
W17340	Uganda	AF-NE	1999	3D7_REF	Africa	The Diversity of the Plasmodium falciparum K13 Propeller Domain Did Not Increase after Implementation of Artemisinin-Based Combination Therapy in Uganda.	Capillary electrophoresis
W17341	Uganda	AF-NE	1999	3D7_REF	Africa	The Diversity of the Plasmodium falciparum K13 Propeller Domain Did Not Increase after Implementation of Artemisinin-Based Combination Therapy in Uganda.	Capillary electrophoresis
W17342	Uganda	AF-NE	1999	3D7_REF	Africa	The Diversity of the Plasmodium falciparum K13 Propeller Domain Did Not Increase after Implementation of Artemisinin-Based Combination Therapy in Uganda.	Capillary electrophoresis
W17343	Uganda	AF-NE	1999	3D7_REF	Africa	The Diversity of the Plasmodium falciparum K13 Propeller Domain Did Not Increase after Implementation of Artemisinin-Based Combination Therapy in Uganda.	Capillary electrophoresis
W17344	Uganda	AF-NE	1999	3D7_REF	Africa	The Diversity of the Plasmodium falciparum K13 Propeller Domain Did Not Increase after Implementation of Artemisinin-Based Combination Therapy in Uganda.	Capillary electrophoresis
W17345	Uganda	AF-NE	1999	3D7_REF	Africa	The Diversity of the Plasmodium falciparum K13 Propeller Domain Did Not Increase after Implementation of Artemisinin-Based Combination Therapy in Uganda.	Capillary electrophoresis
W17346	Uganda	AF-NE	1999	3D7_REF	Africa	The Diversity of the Plasmodium falciparum K13 Propeller Domain Did Not Increase after Implementation of Artemisinin-Based Combination Therapy in Uganda.	Capillary electrophoresis
W17347	Uganda	AF-NE	1999	3D7_REF	Africa	The Diversity of the Plasmodium falciparum K13 Propeller Domain Did Not Increase after Implementation of Artemisinin-Based Combination Therapy in Uganda.	Capillary electrophoresis
W17348	Uganda	AF-NE	1999	3D7_REF	Africa	The Diversity of the Plasmodium falciparum K13 Propeller Domain Did Not Increase after Implementation of Artemisinin-Based Combination Therapy in Uganda.	Capillary electrophoresis
W17349	Uganda	AF-NE	1999	3D7_REF	Africa	The Diversity of the Plasmodium falciparum K13 Propeller Domain Did Not Increase after Implementation of Artemisinin-Based Combination Therapy in Uganda.	Capillary electrophoresis
W17350	Uganda	AF-NE	1999	3D7_REF	Africa	The Diversity of the Plasmodium falciparum K13 Propeller Domain Did Not Increase after Implementation of Artemisinin-Based Combination Therapy in Uganda.	Capillary electrophoresis
W17351	Uganda	AF-NE	1999	3D7_REF	Africa	The Diversity of the Plasmodium falciparum K13 Propeller Domain Did Not Increase after Implementation of Artemisinin-Based Combination Therapy in Uganda.	Capillary electrophoresis
W17352	Uganda	AF-NE	1999	3D7_REF	Africa	The Diversity of the Plasmodium falciparum K13 Propeller Domain Did Not Increase after Implementation of Artemisinin-Based Combination Therapy in Uganda.	Capillary electrophoresis
W17353	Uganda	AF-NE	1999	3D7_REF	Africa	The Diversity of the Plasmodium falciparum K13 Propeller Domain Did Not Increase after Implementation of Artemisinin-Based Combination Therapy in Uganda.	Capillary electrophoresis
W17354	Uganda	AF-NE	1999	3D7_REF	Africa	The Diversity of the Plasmodium falciparum K13 Propeller Domain Did Not Increase after Implementation of Artemisinin-Based Combination Therapy in Uganda.	Capillary electrophoresis
W17355	Uganda	AF-NE	1999	3D7_REF	Africa	The Diversity of the Plasmodium falciparum K13 Propeller Domain Did Not Increase after Implementation of Artemisinin-Based Combination Therapy in Uganda.	Capillary electrophoresis
W17356	Uganda	AF-NE	1999	3D7_REF	Africa	The Diversity of the Plasmodium falciparum K13 Propeller Domain Did Not Increase after Implementation of Artemisinin-Based Combination Therapy in Uganda.	Capillary electrophoresis
W17357	Uganda	AF-NE	1999	3D7_REF	Africa	The Diversity of the Plasmodium falciparum K13 Propeller Domain Did Not Increase after Implementation of Artemisinin-Based Combination Therapy in Uganda.	Capillary electrophoresis
W17358	Uganda	AF-NE	1999	3D7_REF	Africa	The Diversity of the Plasmodium falciparum K13 Propeller Domain Did Not Increase after Implementation of Artemisinin-Based Combination Therapy in Uganda.	Capillary electrophoresis
W17359	Uganda	AF-NE	1999	3D7_REF	Africa	The Diversity of the Plasmodium falciparum K13 Propeller Domain Did Not Increase after Implementation of Artemisinin-Based Combination Therapy in Uganda.	Capillary electrophoresis
W17360	Uganda	AF-NE	1999	3D7_REF	Africa	The Diversity of the Plasmodium falciparum K13 Propeller Domain Did Not Increase after Implementation of Artemisinin-Based Combination Therapy in Uganda.	Capillary electrophoresis
W17361	Uganda	AF-NE	1999	3D7_REF	Africa	The Diversity of the Plasmodium falciparum K13 Propeller Domain Did Not Increase after Implementation of Artemisinin-Based Combination Therapy in Uganda.	Capillary electrophoresis
W17362	Uganda	AF-NE	1999	3D7_REF	Africa	The Diversity of the Plasmodium falciparum K13 Propeller Domain Did Not Increase after Implementation of Artemisinin-Based Combination Therapy in Uganda.	Capillary electrophoresis
W17363	Uganda	AF-NE	1999	3D7_REF	Africa	The Diversity of the Plasmodium falciparum K13 Propeller Domain Did Not Increase after Implementation of Artemisinin-Based Combination Therapy in Uganda.	Capillary electrophoresis
W17364	Uganda	AF-NE	1999	3D7_REF	Africa	The Diversity of the Plasmodium falciparum K13 Propeller Domain Did Not Increase after Implementation of Artemisinin-Based Combination Therapy in Uganda.	Capillary electrophoresis
W17365	Uganda	AF-NE	1999	3D7_REF	Africa	The Diversity of the Plasmodium falciparum K13 Propeller Domain Did Not Increase after Implementation of Artemisinin-Based Combination Therapy in Uganda.	Capillary electrophoresis
W17366	Uganda	AF-NE	1999	3D7_REF	Africa	The Diversity of the Plasmodium falciparum K13 Propeller Domain Did Not Increase after Implementation of Artemisinin-Based Combination Therapy in Uganda.	Capillary electrophoresis
W17367	Uganda	AF-NE	1999	3D7_REF	Africa	The Diversity of the Plasmodium falciparum K13 Propeller Domain Did Not Increase after Implementation of Artemisinin-Based Combination Therapy in Uganda.	Capillary electrophoresis
W17368	Uganda	AF-NE	1999	3D7_REF	Africa	The Diversity of the Plasmodium falciparum K13 Propeller Domain Did Not Increase after Implementation of Artemisinin-Based Combination Therapy in Uganda.	Capillary electrophoresis
W17369	Uganda	AF-NE	1999	3D7_REF	Africa	The Diversity of the Plasmodium falciparum K13 Propeller Domain Did Not Increase after Implementation of Artemisinin-Based Combination Therapy in Uganda.	Capillary electrophoresis
W17370	Uganda	AF-NE	1999	3D7_REF	Africa	The Diversity of the Plasmodium falciparum K13 Propeller Domain Did Not Increase after Implementation of Artemisinin-Based Combination Therapy in Uganda.	Capillary electrophoresis
W17371	Uganda	AF-NE	1999	3D7_REF	Africa	The Diversity of the Plasmodium falciparum K13 Propeller Domain Did Not Increase after Implementation of Artemisinin-Based Combination Therapy in Uganda.	Capillary electrophoresis
W17372	Uganda	AF-NE	1999	3D7_REF	Africa	The Diversity of the Plasmodium falciparum K13 Propeller Domain Did Not Increase after Implementation of Artemisinin-Based Combination Therapy in Uganda.	Capillary electrophoresis
W17373	Uganda	AF-NE	1999	3D7_REF	Africa	The Diversity of the Plasmodium falciparum K13 Propeller Domain Did Not Increase after Implementation of Artemisinin-Based Combination Therapy in Uganda.	Capillary electrophoresis
W17374	Uganda	AF-NE	1999	3D7_REF	Africa	The Diversity of the Plasmodium falciparum K13 Propeller Domain Did Not Increase after Implementation of Artemisinin-Based Combination Therapy in Uganda.	Capillary electrophoresis
W17375	Uganda	AF-NE	1999	3D7_REF	Africa	The Diversity of the Plasmodium falciparum K13 Propeller Domain Did Not Increase after Implementation of Artemisinin-Based Combination Therapy in Uganda.	Capillary electrophoresis
W17376	Uganda	AF-NE	1999	3D7_REF	Africa	The Diversity of the Plasmodium falciparum K13 Propeller Domain Did Not Increase after Implementation of Artemisinin-Based Combination Therapy in Uganda.	Capillary electrophoresis
W17377	Uganda	AF-NE	1999	3D7_REF	Africa	The Diversity of the Plasmodium falciparum K13 Propeller Domain Did Not Increase after Implementation of Artemisinin-Based Combination Therapy in Uganda.	Capillary electrophoresis
W17378	Uganda	AF-NE	1999	3D7_REF	Africa	The Diversity of the Plasmodium falciparum K13 Propeller Domain Did Not Increase after Implementation of Artemisinin-Based Combination Therapy in Uganda.	Capillary electrophoresis
W17379	Uganda	AF-NE	1999	3D7_REF	Africa	The Diversity of the Plasmodium falciparum K13 Propeller Domain Did Not Increase after Implementation of Artemisinin-Based Combination Therapy in Uganda.	Capillary electrophoresis
W17380	Uganda	AF-NE	1999	3D7_REF	Africa	The Diversity of the Plasmodium falciparum K13 Propeller Domain Did Not Increase after Implementation of Artemisinin-Based Combination Therapy in Uganda.	Capillary electrophoresis
W17381	Uganda	AF-NE	1999	3D7_REF	Africa	The Diversity of the Plasmodium falciparum K13 Propeller Domain Did Not Increase after Implementation of Artemisinin-Based Combination Therapy in Uganda.	Capillary electrophoresis
W17382	Uganda	AF-NE	1999	3D7_REF	Africa	The Diversity of the Plasmodium falciparum K13 Propeller Domain Did Not Increase after Implementation of Artemisinin-Based Combination Therapy in Uganda.	Capillary electrophoresis
W17383	Uganda	AF-NE	1999	3D7_REF	Africa	The Diversity of the Plasmodium falciparum K13 Propeller Domain Did Not Increase after Implementation of Artemisinin-Based Combination Therapy in Uganda.	Capillary electrophoresis
W17384	Uganda	AF-NE	1999	3D7_REF	Africa	The Diversity of the Plasmodium falciparum K13 Propeller Domain Did Not Increase after Implementation of Artemisinin-Based Combination Therapy in Uganda.	Capillary electrophoresis
W17385	Uganda	AF-NE	1999	3D7_REF	Africa	The Diversity of the Plasmodium falciparum K13 Propeller Domain Did Not Increase after Implementation of Artemisinin-Based Combination Therapy in Uganda.	Capillary electrophoresis
W17386	Uganda	AF-NE	1999	3D7_REF	Africa	The Diversity of the Plasmodium falciparum K13 Propeller Domain Did Not Increase after Implementation of Artemisinin-Based Combination Therapy in Uganda.	Capillary electrophoresis
W17387	Uganda	AF-NE	1999	3D7_REF	Africa	The Diversity of the Plasmodium falciparum K13 Propeller Domain Did Not Increase after Implementation of Artemisinin-Based Combination Therapy in Uganda.	Capillary electrophoresis
W17388	Uganda	AF-NE	1999	3D7_REF	Africa	The Diversity of the Plasmodium falciparum K13 Propeller Domain Did Not Increase after Implementation of Artemisinin-Based Combination Therapy in Uganda.	Capillary electrophoresis
W17389	Uganda	AF-NE	1999	3D7_REF	Africa	The Diversity of the Plasmodium falciparum K13 Propeller Domain Did Not Increase after Implementation of Artemisinin-Based Combination Therapy in Uganda.	Capillary electrophoresis
W17390	Uganda	AF-NE	1999	3D7_REF	Africa	The Diversity of the Plasmodium falciparum K13 Propeller Domain Did Not Increase after Implementation of Artemisinin-Based Combination Therapy in Uganda.	Capillary electrophoresis
W17391	Uganda	AF-NE	1999	3D7_REF	Africa	The Diversity of the Plasmodium falciparum K13 Propeller Domain Did Not Increase after Implementation of Artemisinin-Based Combination Therapy in Uganda.	Capillary electrophoresis
W17392	Uganda	AF-NE	1999	3D7_REF	Africa	The Diversity of the Plasmodium falciparum K13 Propeller Domain Did Not Increase after Implementation of Artemisinin-Based Combination Therapy in Uganda.	Capillary electrophoresis
W17393	Uganda	AF-NE	1999	3D7_REF	Africa	The Diversity of the Plasmodium falciparum K13 Propeller Domain Did Not Increase after Implementation of Artemisinin-Based Combination Therapy in Uganda.	Capillary electrophoresis
W17394	Uganda	AF-NE	1999	3D7_REF	Africa	The Diversity of the Plasmodium falciparum K13 Propeller Domain Did Not Increase after Implementation of Artemisinin-Based Combination Therapy in Uganda.	Capillary electrophoresis
W17395	Uganda	AF-NE	1999	3D7_REF	Africa	The Diversity of the Plasmodium falciparum K13 Propeller Domain Did Not Increase after Implementation of Artemisinin-Based Combination Therapy in Uganda.	Capillary electrophoresis
W17396	Uganda	AF-NE	1999	3D7_REF	Africa	The Diversity of the Plasmodium falciparum K13 Propeller Domain Did Not Increase after Implementation of Artemisinin-Based Combination Therapy in Uganda.	Capillary electrophoresis
W17397	Uganda	AF-NE	1999	3D7_REF	Africa	The Diversity of the Plasmodium falciparum K13 Propeller Domain Did Not Increase after Implementation of Artemisinin-Based Combination Therapy in Uganda.	Capillary electrophoresis
W17398	Uganda	AF-NE	1999	3D7_REF	Africa	The Diversity of the Plasmodium falciparum K13 Propeller Domain Did Not Increase after Implementation of Artemisinin-Based Combination Therapy in Uganda.	Capillary electrophoresis
W17399	Uganda	AF-NE	1999	3D7_REF	Africa	The Diversity of the Plasmodium falciparum K13 Propeller Domain Did Not Increase after Implementation of Artemisinin-Based Combination Therapy in Uganda.	Capillary electrophoresis
W17400	Uganda	AF-NE	1999	3D7_REF	Africa	The Diversity of the Plasmodium falciparum K13 Propeller Domain Did Not Increase after Implementation of Artemisinin-Based Combination Therapy in Uganda.	Capillary electrophoresis
W17401	Uganda	AF-NE	1999	3D7_REF	Africa	The Diversity of the Plasmodium falciparum K13 Propeller Domain Did Not Increase after Implementation of Artemisinin-Based Combination Therapy in Uganda.	Capillary electrophoresis
W17402	Uganda	AF-NE	1999	3D7_REF	Africa	The Diversity of the Plasmodium falciparum K13 Propeller Domain Did Not Increase after Implementation of Artemisinin-Based Combination Therapy in Uganda.	Capillary electrophoresis
W17403	Uganda	AF-NE	1999	3D7_REF	Africa	The Diversity of the Plasmodium falciparum K13 Propeller Domain Did Not Increase after Implementation of Artemisinin-Based Combination Therapy in Uganda.	Capillary electrophoresis
W17404	Uganda	AF-NE	1999	3D7_REF	Africa	The Diversity of the Plasmodium falciparum K13 Propeller Domain Did Not Increase after Implementation of Artemisinin-Based Combination Therapy in Uganda.	Capillary electrophoresis
W17405	Uganda	AF-NE	1999	3D7_REF	Africa	The Diversity of the Plasmodium falciparum K13 Propeller Domain Did Not Increase after Implementation of Artemisinin-Based Combination Therapy in Uganda.	Capillary electrophoresis
W17406	Uganda	AF-NE	1999	3D7_REF	Africa	The Diversity of the Plasmodium falciparum K13 Propeller Domain Did Not Increase after Implementation of Artemisinin-Based Combination Therapy in Uganda.	Capillary electrophoresis
W17407	Uganda	AF-NE	1999	3D7_REF	Africa	The Diversity of the Plasmodium falciparum K13 Propeller Domain Did Not Increase after Implementation of Artemisinin-Based Combination Therapy in Uganda.	Capillary electrophoresis
W17408	Uganda	AF-NE	1999	3D7_REF	Africa	The Diversity of the Plasmodium falciparum K13 Propeller Domain Did Not Increase after Implementation of Artemisinin-Based Combination Therapy in Uganda.	Capillary electrophoresis
W17409	Uganda	AF-NE	1999	3D7_REF	Africa	The Diversity of the Plasmodium falciparum K13 Propeller Domain Did Not Increase after Implementation of Artemisinin-Based Combination Therapy in Uganda.	Capillary electrophoresis
W17410	Uganda	AF-NE	1999	3D7_REF	Africa	The Diversity of the Plasmodium falciparum K13 Propeller Domain Did Not Increase after Implementation of Artemisinin-Based Combination Therapy in Uganda.	Capillary electrophoresis
W17411	Uganda	AF-NE	1999	3D7_REF	Africa	The Diversity of the Plasmodium falciparum K13 Propeller Domain Did Not Increase after Implementation of Artemisinin-Based Combination Therapy in Uganda.	Capillary electrophoresis
W17412	Uganda	AF-NE	1999	3D7_REF	Africa	The Diversity of the Plasmodium falciparum K13 Propeller Domain Did Not Increase after Implementation of Artemisinin-Based Combination Therapy in Uganda.	Capillary electrophoresis
W17413	Uganda	AF-NE	1999	3D7_REF	Africa	The Diversity of the Plasmodium falciparum K13 Propeller Domain Did Not Increase after Implementation of Artemisinin-Based Combination Therapy in Uganda.	Capillary electrophoresis
W17414	Uganda	AF-NE	1999	3D7_REF	Africa	The Diversity of the Plasmodium falciparum K13 Propeller Domain Did Not Increase after Implementation of Artemisinin-Based Combination Therapy in Uganda.	Capillary electrophoresis
W17415	Uganda	AF-NE	1999	3D7_REF	Africa	The Diversity of the Plasmodium falciparum K13 Propeller Domain Did Not Increase after Implementation of Artemisinin-Based Combination Therapy in Uganda.	Capillary electrophoresis
W17416	Uganda	AF-NE	1999	3D7_REF	Africa	The Diversity of the Plasmodium falciparum K13 Propeller Domain Did Not Increase after Implementation of Artemisinin-Based Combination Therapy in Uganda.	Capillary electrophoresis
W17417	Uganda	AF-NE	1999	3D7_REF	Africa	The Diversity of the Plasmodium falciparum K13 Propeller Domain Did Not Increase after Implementation of Artemisinin-Based Combination Therapy in Uganda.	Capillary electrophoresis
W17418	Uganda	AF-NE	1999	3D7_REF	Africa	The Diversity of the Plasmodium falciparum K13 Propeller Domain Did Not Increase after Implementation of Artemisinin-Based Combination Therapy in Uganda.	Capillary electrophoresis
W17419	Uganda	AF-NE	1999	3D7_REF	Africa	The Diversity of the Plasmodium falciparum K13 Propeller Domain Did Not Increase after Implementation of Artemisinin-Based Combination Therapy in Uganda.	Capillary electrophoresis
W17420	Uganda	AF-NE	1999	3D7_REF	Africa	The Diversity of the Plasmodium falciparum K13 Propeller Domain Did Not Increase after Implementation of Artemisinin-Based Combination Therapy in Uganda.	Capillary electrophoresis
W17421	Uganda	AF-NE	1999	3D7_REF	Africa	The Diversity of the Plasmodium falciparum K13 Propeller Domain Did Not Increase after Implementation of Artemisinin-Based Combination Therapy in Uganda.	Capillary electrophoresis
W17422	Uganda	AF-NE	1999	3D7_REF	Africa	The Diversity of the Plasmodium falciparum K13 Propeller Domain Did Not Increase after Implementation of Artemisinin-Based Combination Therapy in Uganda.	Capillary electrophoresis
W17423	Uganda	AF-NE	1999	3D7_REF	Africa	The Diversity of the Plasmodium falciparum K13 Propeller Domain Did Not Increase after Implementation of Artemisinin-Based Combination Therapy in Uganda.	Capillary electrophoresis
W17424	Uganda	AF-NE	1999	3D7_REF	Africa	The Diversity of the Plasmodium falciparum K13 Propeller Domain Did Not Increase after Implementation of Artemisinin-Based Combination Therapy in Uganda.	Capillary electrophoresis
W17425	Uganda	AF-NE	1999	3D7_REF	Africa	The Diversity of the Plasmodium falciparum K13 Propeller Domain Did Not Increase after Implementation of Artemisinin-Based Combination Therapy in Uganda.	Capillary electrophoresis
W17426	Uganda	AF-NE	1999	3D7_REF	Africa	The Diversity of the Plasmodium falciparum K13 Propeller Domain Did Not Increase after Implementation of Artemisinin-Based Combination Therapy in Uganda.	Capillary electrophoresis
W17427	Uganda	AF-NE	1999	3D7_REF	Africa	The Diversity of the Plasmodium falciparum K13 Propeller Domain Did Not Increase after Implementation of Artemisinin-Based Combination Therapy in Uganda.	Capillary electrophoresis
W17428	Uganda	AF-NE	1999	3D7_REF	Africa	The Diversity of the Plasmodium falciparum K13 Propeller Domain Did Not Increase after Implementation of Artemisinin-Based Combination Therapy in Uganda.	Capillary electrophoresis
W17429	Uganda	AF-NE	1999	3D7_REF	Africa	The Diversity of the Plasmodium falciparum K13 Propeller Domain Did Not Increase after Implementation of Artemisinin-Based Combination Therapy in Uganda.	Capillary electrophoresis
W17430	Uganda	AF-NE	1999	3D7_REF	Africa	The Diversity of the Plasmodium falciparum K13 Propeller Domain Did Not Increase after Implementation of Artemisinin-Based Combination Therapy in Uganda.	Capillary electrophoresis
W17431	Uganda	AF-NE	1999	3D7_REF	Africa	The Diversity of the Plasmodium falciparum K13 Propeller Domain Did Not Increase after Implementation of Artemisinin-Based Combination Therapy in Uganda.	Capillary electrophoresis
W17432	Uganda	AF-NE	1999	3D7_REF	Africa	The Diversity of the Plasmodium falciparum K13 Propeller Domain Did Not Increase after Implementation of Artemisinin-Based Combination Therapy in Uganda.	Capillary electrophoresis
W17433	Uganda	AF-NE	1999	3D7_REF	Africa	The Diversity of the Plasmodium falciparum K13 Propeller Domain Did Not Increase after Implementation of Artemisinin-Based Combination Therapy in Uganda.	Capillary electrophoresis
W17434	Uganda	AF-NE	1999	3D7_REF	Africa	The Diversity of the Plasmodium falciparum K13 Propeller Domain Did Not Increase after Implementation of Artemisinin-Based Combination Therapy in Uganda.	Capillary electrophoresis
W17435	Uganda	AF-NE	1999	3D7_REF	Africa	The Diversity of the Plasmodium falciparum K13 Propeller Domain Did Not Increase after Implementation of Artemisinin-Based Combination Therapy in Uganda.	Capillary electrophoresis
W17436	Uganda	AF-NE	1999	3D7_REF	Africa	The Diversity of the Plasmodium falciparum K13 Propeller Domain Did Not Increase after Implementation of Artemisinin-Based Combination Therapy in Uganda.	Capillary electrophoresis
W17437	Uganda	AF-NE	1999	3D7_REF	Africa	The Diversity of the Plasmodium falciparum K13 Propeller Domain Did Not Increase after Implementation of Artemisinin-Based Combination Therapy in Uganda.	Capillary electrophoresis
W17438	Uganda	AF-NE	1999	3D7_REF	Africa	The Diversity of the Plasmodium falciparum K13 Propeller Domain Did Not Increase after Implementation of Artemisinin-Based Combination Therapy in Uganda.	Capillary electrophoresis
W17439	Uganda	AF-NE	1999	3D7_REF	Africa	The Diversity of the Plasmodium falciparum K13 Propeller Domain Did Not Increase after Implementation of Artemisinin-Based Combination Therapy in Uganda.	Capillary electrophoresis
W17440	Uganda	AF-NE	1999	3D7_REF	Africa	The Diversity of the Plasmodium falciparum K13 Propeller Domain Did Not Increase after Implementation of Artemisinin-Based Combination Therapy in Uganda.	Capillary electrophoresis
W17441	Uganda	AF-NE	1999	3D7_REF	Africa	The Diversity of the Plasmodium falciparum K13 Propeller Domain Did Not Increase after Implementation of Artemisinin-Based Combination Therapy in Uganda.	Capillary electrophoresis
W17442	Uganda	AF-NE	1999	3D7_REF	Africa	The Diversity of the Plasmodium falciparum K13 Propeller Domain Did Not Increase after Implementation of Artemisinin-Based Combination Therapy in Uganda.	Capillary electrophoresis
W17443	Uganda	AF-NE	1999	3D7_REF	Africa	The Diversity of the Plasmodium falciparum K13 Propeller Domain Did Not Increase after Implementation of Artemisinin-Based Combination Therapy in Uganda.	Capillary electrophoresis
W17444	Uganda	AF-NE	1999	3D7_REF	Africa	The Diversity of the Plasmodium falciparum K13 Propeller Domain Did Not Increase after Implementation of Artemisinin-Based Combination Therapy in Uganda.	Capillary electrophoresis
W17445	Uganda	AF-NE	1999	3D7_REF	Africa	The Diversity of the Plasmodium falciparum K13 Propeller Domain Did Not Increase after Implementation of Artemisinin-Based Combination Therapy in Uganda.	Capillary electrophoresis
W17446	Uganda	AF-NE	1999	3D7_REF	Africa	The Diversity of the Plasmodium falciparum K13 Propeller Domain Did Not Increase after Implementation of Artemisinin-Based Combination Therapy in Uganda.	Capillary electrophoresis
W17447	Uganda	AF-NE	1999	3D7_REF	Africa	The Diversity of the Plasmodium falciparum K13 Propeller Domain Did Not Increase after Implementation of Artemisinin-Based Combination Therapy in Uganda.	Capillary electrophoresis
W17448	Uganda	AF-NE	1999	3D7_REF	Africa	The Diversity of the Plasmodium falciparum K13 Propeller Domain Did Not Increase after Implementation of Artemisinin-Based Combination Therapy in Uganda.	Capillary electrophoresis
W17449	Uganda	AF-NE	1999	3D7_REF	Africa	The Diversity of the Plasmodium falciparum K13 Propeller Domain Did Not Increase after Implementation of Artemisinin-Based Combination Therapy in Uganda.	Capillary electrophoresis
W17450	Uganda	AF-NE	1999	3D7_REF	Africa	The Diversity of the Plasmodium falciparum K13 Propeller Domain Did Not Increase after Implementation of Artemisinin-Based Combination Therapy in Uganda.	Capillary electrophoresis
W17451	Uganda	AF-NE	1999	3D7_REF	Africa	The Diversity of the Plasmodium falciparum K13 Propeller Domain Did Not Increase after Implementation of Artemisinin-Based Combination Therapy in Uganda.	Capillary electrophoresis
W17452	Uganda	AF-NE	1999	3D7_REF	Africa	The Diversity of the Plasmodium falciparum K13 Propeller Domain Did Not Increase after Implementation of Artemisinin-Based Combination Therapy in Uganda.	Capillary electrophoresis
W17453	Uganda	AF-NE	1999	3D7_REF	Africa	The Diversity of the Plasmodium falciparum K13 Propeller Domain Did Not Increase after Implementation of Artemisinin-Based Combination Therapy in Uganda.	Capillary electrophoresis
W17454	Uganda	AF-NE	1999	3D7_REF	Africa	The Diversity of the Plasmodium falciparum K13 Propeller Domain Did Not Increase after Implementation of Artemisinin-Based Combination Therapy in Uganda.	Capillary electrophoresis
W17455	Uganda	AF-NE	1999	3D7_REF	Africa	The Diversity of the Plasmodium falciparum K13 Propeller Domain Did Not Increase after Implementation of Artemisinin-Based Combination Therapy in Uganda.	Capillary electrophoresis
W17456	Uganda	AF-NE	1999	3D7_REF	Africa	The Diversity of the Plasmodium falciparum K13 Propeller Domain Did Not Increase after Implementation of Artemisinin-Based Combination Therapy in Uganda.	Capillary electrophoresis
W17457	Uganda	AF-NE	1999	3D7_REF	Africa	The Diversity of the Plasmodium falciparum K13 Propeller Domain Did Not Increase after Implementation of Artemisinin-Based Combination Therapy in Uganda.	Capillary electrophoresis
W17458	Uganda	AF-NE	1999	3D7_REF	Africa	The Diversity of the Plasmodium falciparum K13 Propeller Domain Did Not Increase after Implementation of Artemisinin-Based Combination Therapy in Uganda.	Capillary electrophoresis
W17459	Uganda	AF-NE	1999	3D7_REF	Africa	The Diversity of the Plasmodium falciparum K13 Propeller Domain Did Not Increase after Implementation of Artemisinin-Based Combination Therapy in Uganda.	Capillary electrophoresis
W17460	Uganda	AF-NE	1999	3D7_REF	Africa	The Diversity of the Plasmodium falciparum K13 Propeller Domain Did Not Increase after Implementation of Artemisinin-Based Combination Therapy in Uganda.	Capillary electrophoresis
W17461	Uganda	AF-NE	1999	3D7_REF	Africa	The Diversity of the Plasmodium falciparum K13 Propeller Domain Did Not Increase after Implementation of Artemisinin-Based Combination Therapy in Uganda.	Capillary electrophoresis
W17462	Uganda	AF-NE	1999	3D7_REF	Africa	The Diversity of the Plasmodium falciparum K13 Propeller Domain Did Not Increase after Implementation of Artemisinin-Based Combination Therapy in Uganda.	Capillary electrophoresis
W17463	Uganda	AF-NE	1999	3D7_REF	Africa	The Diversity of the Plasmodium falciparum K13 Propeller Domain Did Not Increase after Implementation of Artemisinin-Based Combination Therapy in Uganda.	Capillary electrophoresis
W17464	Uganda	AF-NE	1999	3D7_REF	Africa	The Diversity of the Plasmodium falciparum K13 Propeller Domain Did Not Increase after Implementation of Artemisinin-Based Combination Therapy in Uganda.	Capillary electrophoresis
W17465	Uganda	AF-NE	1999	3D7_REF	Africa	The Diversity of the Plasmodium falciparum K13 Propeller Domain Did Not Increase after Implementation of Artemisinin-Based Combination Therapy in Uganda.	Capillary electrophoresis
W17466	Uganda	AF-NE	1999	3D7_REF	Africa	The Diversity of the Plasmodium falciparum K13 Propeller Domain Did Not Increase after Implementation of Artemisinin-Based Combination Therapy in Uganda.	Capillary electrophoresis
W17467	Uganda	AF-NE	1999	3D7_REF	Africa	The Diversity of the Plasmodium falciparum K13 Propeller Domain Did Not Increase after Implementation of Artemisinin-Based Combination Therapy in Uganda.	Capillary electrophoresis
W17468	Uganda	AF-NE	1999	3D7_REF	Africa	The Diversity of the Plasmodium falciparum K13 Propeller Domain Did Not Increase after Implementation of Artemisinin-Based Combination Therapy in Uganda.	Capillary electrophoresis
W17469	Uganda	AF-NE	1999	3D7_REF	Africa	The Diversity of the Plasmodium falciparum K13 Propeller Domain Did Not Increase after Implementation of Artemisinin-Based Combination Therapy in Uganda.	Capillary electrophoresis
W17470	Uganda	AF-NE	1999	3D7_REF	Africa	The Diversity of the Plasmodium falciparum K13 Propeller Domain Did Not Increase after Implementation of Artemisinin-Based Combination Therapy in Uganda.	Capillary electrophoresis
W17471	Uganda	AF-NE	1999	3D7_REF	Africa	The Diversity of the Plasmodium falciparum K13 Propeller Domain Did Not Increase after Implementation of Artemisinin-Based Combination Therapy in Uganda.	Capillary electrophoresis
W17472	Uganda	AF-NE	1999	3D7_REF	Africa	The Diversity of the Plasmodium falciparum K13 Propeller Domain Did Not Increase after Implementation of Artemisinin-Based Combination Therapy in Uganda.	Capillary electrophoresis
W17473	Uganda	AF-NE	1999	3D7_REF	Africa	The Diversity of the Plasmodium falciparum K13 Propeller Domain Did Not Increase after Implementation of Artemisinin-Based Combination Therapy in Uganda.	Capillary electrophoresis
W17474	Uganda	AF-NE	1999	3D7_REF	Africa	The Diversity of the Plasmodium falciparum K13 Propeller Domain Did Not Increase after Implementation of Artemisinin-Based Combination Therapy in Uganda.	Capillary electrophoresis
W17475	Uganda	AF-NE	1999	3D7_REF	Africa	The Diversity of the Plasmodium falciparum K13 Propeller Domain Did Not Increase after Implementation of Artemisinin-Based Combination Therapy in Uganda.	Capillary electrophoresis
W17476	Uganda	AF-NE	1999	3D7_REF	Africa	The Diversity of the Plasmodium falciparum K13 Propeller Domain Did Not Increase after Implementation of Artemisinin-Based Combination Therapy in Uganda.	Capillary electrophoresis
W17477	Uganda	AF-NE	1999	3D7_REF	Africa	The Diversity of the Plasmodium falciparum K13 Propeller Domain Did Not Increase after Implementation of Artemisinin-Based Combination Therapy in Uganda.	Capillary electrophoresis
W17478	Uganda	AF-NE	1999	3D7_REF	Africa	The Diversity of the Plasmodium falciparum K13 Propeller Domain Did Not Increase after Implementation of Artemisinin-Based Combination Therapy in Uganda.	Capillary electrophoresis
W17479	Uganda	AF-NE	1999	3D7_REF	Africa	The Diversity of the Plasmodium falciparum K13 Propeller Domain Did Not Increase after Implementation of Artemisinin-Based Combination Therapy in Uganda.	Capillary electrophoresis
W17480	Uganda	AF-NE	1999	3D7_REF	Africa	The Diversity of the Plasmodium falciparum K13 Propeller Domain Did Not Increase after Implementation of Artemisinin-Based Combination Therapy in Uganda.	Capillary electrophoresis
W17481	Uganda	AF-NE	1999	3D7_REF	Africa	The Diversity of the Plasmodium falciparum K13 Propeller Domain Did Not Increase after Implementation of Artemisinin-Based Combination Therapy in Uganda.	Capillary electrophoresis
W17482	Uganda	AF-NE	1999	3D7_REF	Africa	The Diversity of the Plasmodium falciparum K13 Propeller Domain Did Not Increase after Implementation of Artemisinin-Based Combination Therapy in Uganda.	Capillary electrophoresis
W17483	Uganda	AF-NE	1999	3D7_REF	Africa	The Diversity of the Plasmodium falciparum K13 Propeller Domain Did Not Increase after Implementation of Artemisinin-Based Combination Therapy in Uganda.	Capillary electrophoresis
W17484	Uganda	AF-NE	1999	3D7_REF	Africa	The Diversity of the Plasmodium falciparum K13 Propeller Domain Did Not Increase after Implementation of Artemisinin-Based Combination Therapy in Uganda.	Capillary electrophoresis
W17485	Uganda	AF-NE	1999	3D7_REF	Africa	The Diversity of the Plasmodium falciparum K13 Propeller Domain Did Not Increase after Implementation of Artemisinin-Based Combination Therapy in Uganda.	Capillary electrophoresis
W17486	Uganda	AF-NE	1999	3D7_REF	Africa	The Diversity of the Plasmodium falciparum K13 Propeller Domain Did Not Increase after Implementation of Artemisinin-Based Combination Therapy in Uganda.	Capillary electrophoresis
W17487	Uganda	AF-NE	1999	3D7_REF	Africa	The Diversity of the Plasmodium falciparum K13 Propeller Domain Did Not Increase after Implementation of Artemisinin-Based Combination Therapy in Uganda.	Capillary electrophoresis
W17488	Uganda	AF-NE	1999	3D7_REF	Africa	The Diversity of the Plasmodium falciparum K13 Propeller Domain Did Not Increase after Implementation of Artemisinin-Based Combination Therapy in Uganda.	Capillary electrophoresis
W17489	Uganda	AF-NE	1999	3D7_REF	Africa	The Diversity of the Plasmodium falciparum K13 Propeller Domain Did Not Increase after Implementation of Artemisinin-Based Combination Therapy in Uganda.	Capillary electrophoresis
W17490	Uganda	AF-NE	1999	3D7_REF	Africa	The Diversity of the Plasmodium falciparum K13 Propeller Domain Did Not Increase after Implementation of Artemisinin-Based Combination Therapy in Uganda.	Capillary electrophoresis
W17491	Uganda	AF-NE	1999	3D7_REF	Africa	The Diversity of the Plasmodium falciparum K13 Propeller Domain Did Not Increase after Implementation of Artemisinin-Based Combination Therapy in Uganda.	Capillary electrophoresis
W17492	Uganda	AF-NE	1999	3D7_REF	Africa	The Diversity of the Plasmodium falciparum K13 Propeller Domain Did Not Increase after Implementation of Artemisinin-Based Combination Therapy in Uganda.	Capillary electrophoresis
W17493	Uganda	AF-NE	1999	3D7_REF	Africa	The Diversity of the Plasmodium falciparum K13 Propeller Domain Did Not Increase after Implementation of Artemisinin-Based Combination Therapy in Uganda.	Capillary electrophoresis
W17494	Uganda	AF-NE	1999	3D7_REF	Africa	The Diversity of the Plasmodium falciparum K13 Propeller Domain Did Not Increase after Implementation of Artemisinin-Based Combination Therapy in Uganda.	Capillary electrophoresis
W17495	Uganda	AF-NE	1999	3D7_REF	Africa	The Diversity of the Plasmodium falciparum K13 Propeller Domain Did Not Increase after Implementation of Artemisinin-Based Combination Therapy in Uganda.	Capillary electrophoresis
W17496	Uganda	AF-NE	1999	3D7_REF	Africa	The Diversity of the Plasmodium falciparum K13 Propeller Domain Did Not Increase after Implementation of Artemisinin-Based Combination Therapy in Uganda.	Capillary electrophoresis
W17497	Uganda	AF-NE	1999	3D7_REF	Africa	The Diversity of the Plasmodium falciparum K13 Propeller Domain Did Not Increase after Implementation of Artemisinin-Based Combination Therapy in Uganda.	Capillary electrophoresis
W17498	Uganda	AF-NE	1999	3D7_REF	Africa	The Diversity of the Plasmodium falciparum K13 Propeller Domain Did Not Increase after Implementation of Artemisinin-Based Combination Therapy in Uganda.	Capillary electrophoresis
W17499	Uganda	AF-NE	1999	3D7_REF	Africa	The Diversity of the Plasmodium falciparum K13 Propeller Domain Did Not Increase after Implementation of Artemisinin-Based Combination Therapy in Uganda.	Capillary electrophoresis
W17500	Uganda	AF-NE	1999	3D7_REF	Africa	The Diversity of the Plasmodium falciparum K13 Propeller Domain Did Not Increase after Implementation of Artemisinin-Based Combination Therapy in Uganda.	Capillary electrophoresis
W17501	Uganda	AF-NE	1999	3D7_REF	Africa	The Diversity of the Plasmodium falciparum K13 Propeller Domain Did Not Increase after Implementation of Artemisinin-Based Combination Therapy in Uganda.	Capillary electrophoresis
W17502	Uganda	AF-NE	1999	3D7_REF	Africa	The Diversity of the Plasmodium falciparum K13 Propeller Domain Did Not Increase after Implementation of Artemisinin-Based Combination Therapy in Uganda.	Capillary electrophoresis
W17503	Uganda	AF-NE	1999	3D7_REF	Africa	The Diversity of the Plasmodium falciparum K13 Propeller Domain Did Not Increase after Implementation of Artemisinin-Based Combination Therapy in Uganda.	Capillary electrophoresis
W17504	Uganda	AF-NE	1999	3D7_REF	Africa	The Diversity of the Plasmodium falciparum K13 Propeller Domain Did Not Increase after Implementation of Artemisinin-Based Combination Therapy in Uganda.	Capillary electrophoresis
W17505	Uganda	AF-NE	1999	3D7_REF	Africa	The Diversity of the Plasmodium falciparum K13 Propeller Domain Did Not Increase after Implementation of Artemisinin-Based Combination Therapy in Uganda.	Capillary electrophoresis
W17506	Uganda	AF-NE	1999	3D7_REF	Africa	The Diversity of the Plasmodium falciparum K13 Propeller Domain Did Not Increase after Implementation of Artemisinin-Based Combination Therapy in Uganda.	Capillary electrophoresis
W17507	Uganda	AF-NE	1999	3D7_REF	Africa	The Diversity of the Plasmodium falciparum K13 Propeller Domain Did Not Increase after Implementation of Artemisinin-Based Combination Therapy in Uganda.	Capillary electrophoresis
W17508	Uganda	AF-NE	1999	3D7_REF	Africa	The Diversity of the Plasmodium falciparum K13 Propeller Domain Did Not Increase after Implementation of Artemisinin-Based Combination Therapy in Uganda.	Capillary electrophoresis
W17509	Uganda	AF-NE	1999	3D7_REF	Africa	The Diversity of the Plasmodium falciparum K13 Propeller Domain Did Not Increase after Implementation of Artemisinin-Based Combination Therapy in Uganda.	Capillary electrophoresis
W17510	Uganda	AF-NE	1999	3D7_REF	Africa	The Diversity of the Plasmodium falciparum K13 Propeller Domain Did Not Increase after Implementation of Artemisinin-Based Combination Therapy in Uganda.	Capillary electrophoresis
W17511	Uganda	AF-NE	1999	3D7_REF	Africa	The Diversity of the Plasmodium falciparum K13 Propeller Domain Did Not Increase after Implementation of Artemisinin-Based Combination Therapy in Uganda.	Capillary electrophoresis
W17512	Uganda	AF-NE	1999	3D7_REF	Africa	The Diversity of the Plasmodium falciparum K13 Propeller Domain Did Not Increase after Implementation of Artemisinin-Based Combination Therapy in Uganda.	Capillary electrophoresis
W17513	Uganda	AF-NE	1999	3D7_REF	Africa	The Diversity of the Plasmodium falciparum K13 Propeller Domain Did Not Increase after Implementation of Artemisinin-Based Combination Therapy in Uganda.	Capillary electrophoresis
W17514	Uganda	AF-NE	1999	3D7_REF	Africa	The Diversity of the Plasmodium falciparum K13 Propeller Domain Did Not Increase after Implementation of Artemisinin-Based Combination Therapy in Uganda.	Capillary electrophoresis
W17515	Uganda	AF-NE	1999	3D7_REF	Africa	The Diversity of the Plasmodium falciparum K13 Propeller Domain Did Not Increase after Implementation of Artemisinin-Based Combination Therapy in Uganda.	Capillary electrophoresis
W17516	Uganda	AF-NE	1999	3D7_REF	Africa	The Diversity of the Plasmodium falciparum K13 Propeller Domain Did Not Increase after Implementation of Artemisinin-Based Combination Therapy in Uganda.	Capillary electrophoresis
W17517	Uganda	AF-NE	1999	3D7_REF	Africa	The Diversity of the Plasmodium falciparum K13 Propeller Domain Did Not Increase after Implementation of Artemisinin-Based Combination Therapy in Uganda.	Capillary electrophoresis
W17518	Uganda	AF-NE	1999	3D7_REF	Africa	The Diversity of the Plasmodium falciparum K13 Propeller Domain Did Not Increase after Implementation of Artemisinin-Based Combination Therapy in Uganda.	Capillary electrophoresis
W17519	Uganda	AF-NE	1999	3D7_REF	Africa	The Diversity of the Plasmodium falciparum K13 Propeller Domain Did Not Increase after Implementation of Artemisinin-Based Combination Therapy in Uganda.	Capillary electrophoresis
W17520	Uganda	AF-NE	1999	3D7_REF	Africa	The Diversity of the Plasmodium falciparum K13 Propeller Domain Did Not Increase after Implementation of Artemisinin-Based Combination Therapy in Uganda.	Capillary electrophoresis
W17521	Uganda	AF-NE	1999	3D7_REF	Africa	The Diversity of the Plasmodium falciparum K13 Propeller Domain Did Not Increase after Implementation of Artemisinin-Based Combination Therapy in Uganda.	Capillary electrophoresis
W17522	Uganda	AF-NE	1999	3D7_REF	Africa	The Diversity of the Plasmodium falciparum K13 Propeller Domain Did Not Increase after Implementation of Artemisinin-Based Combination Therapy in Uganda.	Capillary electrophoresis
W17523	Uganda	AF-NE	1999	3D7_REF	Africa	The Diversity of the Plasmodium falciparum K13 Propeller Domain Did Not Increase after Implementation of Artemisinin-Based Combination Therapy in Uganda.	Capillary electrophoresis
W17524	Uganda	AF-NE	1999	3D7_REF	Africa	The Diversity of the Plasmodium falciparum K13 Propeller Domain Did Not Increase after Implementation of Artemisinin-Based Combination Therapy in Uganda.	Capillary electrophoresis
W17525	Uganda	AF-NE	1999	3D7_REF	Africa	The Diversity of the Plasmodium falciparum K13 Propeller Domain Did Not Increase after Implementation of Artemisinin-Based Combination Therapy in Uganda.	Capillary electrophoresis
W17526	Uganda	AF-NE	1999	3D7_REF	Africa	The Diversity of the Plasmodium falciparum K13 Propeller Domain Did Not Increase after Implementation of Artemisinin-Based Combination Therapy in Uganda.	Capillary electrophoresis
W17527	Uganda	AF-NE	1999	3D7_REF	Africa	The Diversity of the Plasmodium falciparum K13 Propeller Domain Did Not Increase after Implementation of Artemisinin-Based Combination Therapy in Uganda.	Capillary electrophoresis
W17528	Uganda	AF-NE	1999	3D7_REF	Africa	The Diversity of the Plasmodium falciparum K13 Propeller Domain Did Not Increase after Implementation of Artemisinin-Based Combination Therapy in Uganda.	Capillary electrophoresis
W17529	Uganda	AF-NE	1999	3D7_REF	Africa	The Diversity of the Plasmodium falciparum K13 Propeller Domain Did Not Increase after Implementation of Artemisinin-Based Combination Therapy in Uganda.	Capillary electrophoresis
W17530	Uganda	AF-NE	1999	3D7_REF	Africa	The Diversity of the Plasmodium falciparum K13 Propeller Domain Did Not Increase after Implementation of Artemisinin-Based Combination Therapy in Uganda.	Capillary electrophoresis
W17531	Uganda	AF-NE	1999	3D7_REF	Africa	The Diversity of the Plasmodium falciparum K13 Propeller Domain Did Not Increase after Implementation of Artemisinin-Based Combination Therapy in Uganda.	Capillary electrophoresis
W17532	Uganda	AF-NE	1999	3D7_REF	Africa	The Diversity of the Plasmodium falciparum K13 Propeller Domain Did Not Increase after Implementation of Artemisinin-Based Combination Therapy in Uganda.	Capillary electrophoresis
W17533	Uganda	AF-NE	1999	3D7_REF	Africa	The Diversity of the Plasmodium falciparum K13 Propeller Domain Did Not Increase after Implementation of Artemisinin-Based Combination Therapy in Uganda.	Capillary electrophoresis
W17534	Uganda	AF-NE	1999	3D7_REF	Africa	The Diversity of the Plasmodium falciparum K13 Propeller Domain Did Not Increase after Implementation of Artemisinin-Based Combination Therapy in Uganda.	Capillary electrophoresis
W17535	Uganda	AF-NE	1999	3D7_REF	Africa	The Diversity of the Plasmodium falciparum K13 Propeller Domain Did Not Increase after Implementation of Artemisinin-Based Combination Therapy in Uganda.	Capillary electrophoresis
W17536	Uganda	AF-NE	1999	3D7_REF	Africa	The Diversity of the Plasmodium falciparum K13 Propeller Domain Did Not Increase after Implementation of Artemisinin-Based Combination Therapy in Uganda.	Capillary electrophoresis
W17537	Uganda	AF-NE	1999	3D7_REF	Africa	The Diversity of the Plasmodium falciparum K13 Propeller Domain Did Not Increase after Implementation of Artemisinin-Based Combination Therapy in Uganda.	Capillary electrophoresis
W17538	Uganda	AF-NE	1999	3D7_REF	Africa	The Diversity of the Plasmodium falciparum K13 Propeller Domain Did Not Increase after Implementation of Artemisinin-Based Combination Therapy in Uganda.	Capillary electrophoresis
W17539	Uganda	AF-NE	1999	3D7_REF	Africa	The Diversity of the Plasmodium falciparum K13 Propeller Domain Did Not Increase after Implementation of Artemisinin-Based Combination Therapy in Uganda.	Capillary electrophoresis
W17540	Uganda	AF-NE	1999	3D7_REF	Africa	The Diversity of the Plasmodium falciparum K13 Propeller Domain Did Not Increase after Implementation of Artemisinin-Based Combination Therapy in Uganda.	Capillary electrophoresis
W17541	Uganda	AF-NE	1999	3D7_REF	Africa	The Diversity of the Plasmodium falciparum K13 Propeller Domain Did Not Increase after Implementation of Artemisinin-Based Combination Therapy in Uganda.	Capillary electrophoresis
W17542	Uganda	AF-NE	1999	3D7_REF	Africa	The Diversity of the Plasmodium falciparum K13 Propeller Domain Did Not Increase after Implementation of Artemisinin-Based Combination Therapy in Uganda.	Capillary electrophoresis
W17543	Uganda	AF-NE	1999	3D7_REF	Africa	The Diversity of the Plasmodium falciparum K13 Propeller Domain Did Not Increase after Implementation of Artemisinin-Based Combination Therapy in Uganda.	Capillary electrophoresis
W17544	Uganda	AF-NE	1999	3D7_REF	Africa	The Diversity of the Plasmodium falciparum K13 Propeller Domain Did Not Increase after Implementation of Artemisinin-Based Combination Therapy in Uganda.	Capillary electrophoresis
W17545	Uganda	AF-NE	1999	3D7_REF	Africa	The Diversity of the Plasmodium falciparum K13 Propeller Domain Did Not Increase after Implementation of Artemisinin-Based Combination Therapy in Uganda.	Capillary electrophoresis
W17546	Uganda	AF-NE	1999	3D7_REF	Africa	The Diversity of the Plasmodium falciparum K13 Propeller Domain Did Not Increase after Implementation of Artemisinin-Based Combination Therapy in Uganda.	Capillary electrophoresis
W17547	Uganda	AF-NE	1999	3D7_REF	Africa	The Diversity of the Plasmodium falciparum K13 Propeller Domain Did Not Increase after Implementation of Artemisinin-Based Combination Therapy in Uganda.	Capillary electrophoresis
W17548	Uganda	AF-NE	1999	3D7_REF	Africa	The Diversity of the Plasmodium falciparum K13 Propeller Domain Did Not Increase after Implementation of Artemisinin-Based Combination Therapy in Uganda.	Capillary electrophoresis
W17549	Uganda	AF-NE	1999	3D7_REF	Africa	The Diversity of the Plasmodium falciparum K13 Propeller Domain Did Not Increase after Implementation of Artemisinin-Based Combination Therapy in Uganda.	Capillary electrophoresis
W17550	Uganda	AF-NE	1999	3D7_REF	Africa	The Diversity of the Plasmodium falciparum K13 Propeller Domain Did Not Increase after Implementation of Artemisinin-Based Combination Therapy in Uganda.	Capillary electrophoresis
W17551	Uganda	AF-NE	1999	3D7_REF	Africa	The Diversity of the Plasmodium falciparum K13 Propeller Domain Did Not Increase after Implementation of Artemisinin-Based Combination Therapy in Uganda.	Capillary electrophoresis
W17552	Uganda	AF-NE	1999	3D7_REF	Africa	The Diversity of the Plasmodium falciparum K13 Propeller Domain Did Not Increase after Implementation of Artemisinin-Based Combination Therapy in Uganda.	Capillary electrophoresis
W17553	Uganda	AF-NE	1999	3D7_REF	Africa	The Diversity of the Plasmodium falciparum K13 Propeller Domain Did Not Increase after Implementation of Artemisinin-Based Combination Therapy in Uganda.	Capillary electrophoresis
W17554	Uganda	AF-NE	1999	3D7_REF	Africa	The Diversity of the Plasmodium falciparum K13 Propeller Domain Did Not Increase after Implementation of Artemisinin-Based Combination Therapy in Uganda.	Capillary electrophoresis
W17555	Uganda	AF-NE	1999	3D7_REF	Africa	The Diversity of the Plasmodium falciparum K13 Propeller Domain Did Not Increase after Implementation of Artemisinin-Based Combination Therapy in Uganda.	Capillary electrophoresis
W17556	Uganda	AF-NE	1999	3D7_REF	Africa	The Diversity of the Plasmodium falciparum K13 Propeller Domain Did Not Increase after Implementation of Artemisinin-Based Combination Therapy in Uganda.	Capillary electrophoresis
W17557	Uganda	AF-NE	1999	3D7_REF	Africa	The Diversity of the Plasmodium falciparum K13 Propeller Domain Did Not Increase after Implementation of Artemisinin-Based Combination Therapy in Uganda.	Capillary electrophoresis
W17558	Uganda	AF-NE	1999	3D7_REF	Africa	The Diversity of the Plasmodium falciparum K13 Propeller Domain Did Not Increase after Implementation of Artemisinin-Based Combination Therapy in Uganda.	Capillary electrophoresis
W17559	Uganda	AF-NE	1999	3D7_REF	Africa	The Diversity of the Plasmodium falciparum K13 Propeller Domain Did Not Increase after Implementation of Artemisinin-Based Combination Therapy in Uganda.	Capillary electrophoresis
W17560	Uganda	AF-NE	1999	3D7_REF	Africa	The Diversity of the Plasmodium falciparum K13 Propeller Domain Did Not Increase after Implementation of Artemisinin-Based Combination Therapy in Uganda.	Capillary electrophoresis
SPT24826	Vietnam	AS-SE-E	2000	3D7_REF	Asia	Pf7	WGS
W4476	Vietnam	AS-SE-E	2000	T474I	Asia	molecular surveillance of plasmodium falciparum drug-resistance markers in vietnam using multiplex amplicon sequencing (2000-2016)	Targeted NGS
W4671	Kenya	AF-E	2000	S485K	Africa	Polymorphisms in the K13 Gene in Plasmodium falciparum from Different Malaria Transmission Areas of Kenya.	Capillary electrophoresis
W5077	Kenya	AF-E	2000	N498I	Africa	Polymorphisms in the K13 Gene in Plasmodium falciparum from Different Malaria Transmission Areas of Kenya.	Capillary electrophoresis
W5094	Kenya	AF-E	2000	A504G	Africa	Polymorphisms in the K13 Gene in Plasmodium falciparum from Different Malaria Transmission Areas of Kenya.	Capillary electrophoresis
W5097	Kenya	AF-E	2000	L505F	Africa	Polymorphisms in the K13 Gene in Plasmodium falciparum from Different Malaria Transmission Areas of Kenya.	Capillary electrophoresis
W5098	Kenya	AF-E	2000	L505F	Africa	Polymorphisms in the K13 Gene in Plasmodium falciparum from Different Malaria Transmission Areas of Kenya.	Capillary electrophoresis
W5099	Kenya	AF-E	2000	L505F	Africa	Polymorphisms in the K13 Gene in Plasmodium falciparum from Different Malaria Transmission Areas of Kenya.	Capillary electrophoresis
W5100	Kenya	AF-E	2000	L505F	Africa	Polymorphisms in the K13 Gene in Plasmodium falciparum from Different Malaria Transmission Areas of Kenya.	Capillary electrophoresis
W5101	Kenya	AF-E	2000	L505F	Africa	Polymorphisms in the K13 Gene in Plasmodium falciparum from Different Malaria Transmission Areas of Kenya.	Capillary electrophoresis
W5102	Kenya	AF-E	2000	L505F	Africa	Polymorphisms in the K13 Gene in Plasmodium falciparum from Different Malaria Transmission Areas of Kenya.	Capillary electrophoresis
W5111	Kenya	AF-E	2000	E509G	Africa	Polymorphisms in the K13 Gene in Plasmodium falciparum from Different Malaria Transmission Areas of Kenya.	Capillary electrophoresis
W5290	Kenya	AF-E	2000	W518C	Africa	Polymorphisms in the K13 Gene in Plasmodium falciparum from Different Malaria Transmission Areas of Kenya.	Capillary electrophoresis
W5383	Kenya	AF-E	2000	R529K	Africa	Polymorphisms in the K13 Gene in Plasmodium falciparum from Different Malaria Transmission Areas of Kenya.	Capillary electrophoresis
W5384	Kenya	AF-E	2000	R529K	Africa	Polymorphisms in the K13 Gene in Plasmodium falciparum from Different Malaria Transmission Areas of Kenya.	Capillary electrophoresis
W5386	Kenya	AF-E	2000	N530K	Africa	Polymorphisms in the K13 Gene in Plasmodium falciparum from Different Malaria Transmission Areas of Kenya.	Capillary electrophoresis
W5387	Kenya	AF-E	2000	N530K	Africa	Polymorphisms in the K13 Gene in Plasmodium falciparum from Different Malaria Transmission Areas of Kenya.	Capillary electrophoresis
W5388	Kenya	AF-E	2000	N530Y	Africa	Polymorphisms in the K13 Gene in Plasmodium falciparum from Different Malaria Transmission Areas of Kenya.	Capillary electrophoresis
W5992	Vietnam	AS-SE-E	2000	I543T	Asia	molecular surveillance of plasmodium falciparum drug-resistance markers in vietnam using multiplex amplicon sequencing (2000-2016)	Targeted NGS
W5993	Vietnam	AS-SE-E	2000	I543T	Asia	molecular surveillance of plasmodium falciparum drug-resistance markers in vietnam using multiplex amplicon sequencing (2000-2016)	Targeted NGS
W5994	Vietnam	AS-SE-E	2000	I543T	Asia	molecular surveillance of plasmodium falciparum drug-resistance markers in vietnam using multiplex amplicon sequencing (2000-2016)	Targeted NGS
W5995	Vietnam	AS-SE-E	2000	I543T	Asia	molecular surveillance of plasmodium falciparum drug-resistance markers in vietnam using multiplex amplicon sequencing (2000-2016)	Targeted NGS
W5996	Vietnam	AS-SE-E	2000	I543T	Asia	molecular surveillance of plasmodium falciparum drug-resistance markers in vietnam using multiplex amplicon sequencing (2000-2016)	Targeted NGS
W6225	Vietnam	AS-SE-E	2000	P553L	Asia	molecular surveillance of plasmodium falciparum drug-resistance markers in vietnam using multiplex amplicon sequencing (2000-2016)	Targeted NGS
W6226	Vietnam	AS-SE-E	2000	P553L	Asia	molecular surveillance of plasmodium falciparum drug-resistance markers in vietnam using multiplex amplicon sequencing (2000-2016)	Targeted NGS
W7379	Kenya	AF-E	2000	V568G	Africa	Polymorphisms in the K13 Gene in Plasmodium falciparum from Different Malaria Transmission Areas of Kenya.	Capillary electrophoresis
W7380	Kenya	AF-E	2000	V568G	Africa	Polymorphisms in the K13 Gene in Plasmodium falciparum from Different Malaria Transmission Areas of Kenya.	Capillary electrophoresis
W7670	Kenya	AF-E	2000	A578S	Africa	Polymorphisms in the K13 Gene in Plasmodium falciparum from Different Malaria Transmission Areas of Kenya.	Capillary electrophoresis
W12399	Kenya	AF-E	2000	N587K	Africa	Polymorphisms in the K13 Gene in Plasmodium falciparum from Different Malaria Transmission Areas of Kenya.	Capillary electrophoresis
W12400	Kenya	AF-E	2000	N587K	Africa	Polymorphisms in the K13 Gene in Plasmodium falciparum from Different Malaria Transmission Areas of Kenya.	Capillary electrophoresis
W12423	Kenya	AF-E	2000	G592E	Africa	Polymorphisms in the K13 Gene in Plasmodium falciparum from Different Malaria Transmission Areas of Kenya.	Capillary electrophoresis
W12432	Kenya	AF-E	2000	E596R	Africa	Polymorphisms in the K13 Gene in Plasmodium falciparum from Different Malaria Transmission Areas of Kenya.	Capillary electrophoresis
W13769	Kenya	AF-E	2000	A676V	Africa	Polymorphisms in the K13 Gene in Plasmodium falciparum from Different Malaria Transmission Areas of Kenya.	Capillary electrophoresis
W13770	Kenya	AF-E	2000	A676V	Africa	Polymorphisms in the K13 Gene in Plasmodium falciparum from Different Malaria Transmission Areas of Kenya.	Capillary electrophoresis
W13772	Kenya	AF-E	2000	A676V	Africa	Polymorphisms in the K13 Gene in Plasmodium falciparum from Different Malaria Transmission Areas of Kenya.	Capillary electrophoresis
W13806	Kenya	AF-E	2000	T677K	Africa	Polymorphisms in the K13 Gene in Plasmodium falciparum from Different Malaria Transmission Areas of Kenya.	Capillary electrophoresis
W13807	Kenya	AF-E	2000	T677R	Africa	Polymorphisms in the K13 Gene in Plasmodium falciparum from Different Malaria Transmission Areas of Kenya.	Capillary electrophoresis
W13808	Kenya	AF-E	2000	T677R	Africa	Polymorphisms in the K13 Gene in Plasmodium falciparum from Different Malaria Transmission Areas of Kenya.	Capillary electrophoresis
W13809	Kenya	AF-E	2000	T677S	Africa	Polymorphisms in the K13 Gene in Plasmodium falciparum from Different Malaria Transmission Areas of Kenya.	Capillary electrophoresis
W13815	Kenya	AF-E	2000	L678V	Africa	Polymorphisms in the K13 Gene in Plasmodium falciparum from Different Malaria Transmission Areas of Kenya.	Capillary electrophoresis
W13816	Kenya	AF-E	2000	L678V	Africa	Polymorphisms in the K13 Gene in Plasmodium falciparum from Different Malaria Transmission Areas of Kenya.	Capillary electrophoresis
W14472	Kenya	AF-E	2000	3D7_REF	Africa	Polymorphisms in the K13 Gene in Plasmodium falciparum from Different Malaria Transmission Areas of Kenya.	Capillary electrophoresis
W14473	Kenya	AF-E	2000	3D7_REF	Africa	Polymorphisms in the K13 Gene in Plasmodium falciparum from Different Malaria Transmission Areas of Kenya.	Capillary electrophoresis
W14474	Kenya	AF-E	2000	3D7_REF	Africa	Polymorphisms in the K13 Gene in Plasmodium falciparum from Different Malaria Transmission Areas of Kenya.	Capillary electrophoresis
W14475	Kenya	AF-E	2000	3D7_REF	Africa	Polymorphisms in the K13 Gene in Plasmodium falciparum from Different Malaria Transmission Areas of Kenya.	Capillary electrophoresis
W14476	Kenya	AF-E	2000	3D7_REF	Africa	Polymorphisms in the K13 Gene in Plasmodium falciparum from Different Malaria Transmission Areas of Kenya.	Capillary electrophoresis
W14477	Kenya	AF-E	2000	3D7_REF	Africa	Polymorphisms in the K13 Gene in Plasmodium falciparum from Different Malaria Transmission Areas of Kenya.	Capillary electrophoresis
W14478	Kenya	AF-E	2000	3D7_REF	Africa	Polymorphisms in the K13 Gene in Plasmodium falciparum from Different Malaria Transmission Areas of Kenya.	Capillary electrophoresis
W14479	Kenya	AF-E	2000	3D7_REF	Africa	Polymorphisms in the K13 Gene in Plasmodium falciparum from Different Malaria Transmission Areas of Kenya.	Capillary electrophoresis
W14480	Kenya	AF-E	2000	3D7_REF	Africa	Polymorphisms in the K13 Gene in Plasmodium falciparum from Different Malaria Transmission Areas of Kenya.	Capillary electrophoresis
W14481	Kenya	AF-E	2000	3D7_REF	Africa	Polymorphisms in the K13 Gene in Plasmodium falciparum from Different Malaria Transmission Areas of Kenya.	Capillary electrophoresis
W14482	Kenya	AF-E	2000	3D7_REF	Africa	Polymorphisms in the K13 Gene in Plasmodium falciparum from Different Malaria Transmission Areas of Kenya.	Capillary electrophoresis
W14483	Kenya	AF-E	2000	3D7_REF	Africa	Polymorphisms in the K13 Gene in Plasmodium falciparum from Different Malaria Transmission Areas of Kenya.	Capillary electrophoresis
W14484	Kenya	AF-E	2000	3D7_REF	Africa	Polymorphisms in the K13 Gene in Plasmodium falciparum from Different Malaria Transmission Areas of Kenya.	Capillary electrophoresis
W14485	Kenya	AF-E	2000	3D7_REF	Africa	Polymorphisms in the K13 Gene in Plasmodium falciparum from Different Malaria Transmission Areas of Kenya.	Capillary electrophoresis
W14486	Kenya	AF-E	2000	3D7_REF	Africa	Polymorphisms in the K13 Gene in Plasmodium falciparum from Different Malaria Transmission Areas of Kenya.	Capillary electrophoresis
W16488	Kenya	AF-E	2000	3D7_REF	Africa	Polymorphisms in the K13 Gene in Plasmodium falciparum from Different Malaria Transmission Areas of Kenya.	Capillary electrophoresis
W16489	Kenya	AF-E	2000	3D7_REF	Africa	Polymorphisms in the K13 Gene in Plasmodium falciparum from Different Malaria Transmission Areas of Kenya.	Capillary electrophoresis
W16490	Kenya	AF-E	2000	3D7_REF	Africa	Polymorphisms in the K13 Gene in Plasmodium falciparum from Different Malaria Transmission Areas of Kenya.	Capillary electrophoresis
W16491	Kenya	AF-E	2000	3D7_REF	Africa	Polymorphisms in the K13 Gene in Plasmodium falciparum from Different Malaria Transmission Areas of Kenya.	Capillary electrophoresis
W16492	Kenya	AF-E	2000	3D7_REF	Africa	Polymorphisms in the K13 Gene in Plasmodium falciparum from Different Malaria Transmission Areas of Kenya.	Capillary electrophoresis
W16493	Kenya	AF-E	2000	3D7_REF	Africa	Polymorphisms in the K13 Gene in Plasmodium falciparum from Different Malaria Transmission Areas of Kenya.	Capillary electrophoresis
W16494	Kenya	AF-E	2000	3D7_REF	Africa	Polymorphisms in the K13 Gene in Plasmodium falciparum from Different Malaria Transmission Areas of Kenya.	Capillary electrophoresis
W16495	Kenya	AF-E	2000	3D7_REF	Africa	Polymorphisms in the K13 Gene in Plasmodium falciparum from Different Malaria Transmission Areas of Kenya.	Capillary electrophoresis
W16496	Kenya	AF-E	2000	3D7_REF	Africa	Polymorphisms in the K13 Gene in Plasmodium falciparum from Different Malaria Transmission Areas of Kenya.	Capillary electrophoresis
W16497	Kenya	AF-E	2000	3D7_REF	Africa	Polymorphisms in the K13 Gene in Plasmodium falciparum from Different Malaria Transmission Areas of Kenya.	Capillary electrophoresis
W16498	Kenya	AF-E	2000	3D7_REF	Africa	Polymorphisms in the K13 Gene in Plasmodium falciparum from Different Malaria Transmission Areas of Kenya.	Capillary electrophoresis
W16499	Kenya	AF-E	2000	3D7_REF	Africa	Polymorphisms in the K13 Gene in Plasmodium falciparum from Different Malaria Transmission Areas of Kenya.	Capillary electrophoresis
W16500	Kenya	AF-E	2000	3D7_REF	Africa	Polymorphisms in the K13 Gene in Plasmodium falciparum from Different Malaria Transmission Areas of Kenya.	Capillary electrophoresis
W16501	Kenya	AF-E	2000	3D7_REF	Africa	Polymorphisms in the K13 Gene in Plasmodium falciparum from Different Malaria Transmission Areas of Kenya.	Capillary electrophoresis
W16502	Kenya	AF-E	2000	3D7_REF	Africa	Polymorphisms in the K13 Gene in Plasmodium falciparum from Different Malaria Transmission Areas of Kenya.	Capillary electrophoresis
W16503	Kenya	AF-E	2000	3D7_REF	Africa	Polymorphisms in the K13 Gene in Plasmodium falciparum from Different Malaria Transmission Areas of Kenya.	Capillary electrophoresis
W16504	Kenya	AF-E	2000	3D7_REF	Africa	Polymorphisms in the K13 Gene in Plasmodium falciparum from Different Malaria Transmission Areas of Kenya.	Capillary electrophoresis
W16505	Kenya	AF-E	2000	3D7_REF	Africa	Polymorphisms in the K13 Gene in Plasmodium falciparum from Different Malaria Transmission Areas of Kenya.	Capillary electrophoresis
W68979	Vietnam	AS-SE-E	2000	3D7_REF	Asia	molecular surveillance of plasmodium falciparum drug-resistance markers in vietnam using multiplex amplicon sequencing (2000-2016)	Targeted NGS
W68980	Vietnam	AS-SE-E	2000	3D7_REF	Asia	molecular surveillance of plasmodium falciparum drug-resistance markers in vietnam using multiplex amplicon sequencing (2000-2016)	Targeted NGS
W68981	Vietnam	AS-SE-E	2000	3D7_REF	Asia	molecular surveillance of plasmodium falciparum drug-resistance markers in vietnam using multiplex amplicon sequencing (2000-2016)	Targeted NGS
W68982	Vietnam	AS-SE-E	2000	3D7_REF	Asia	molecular surveillance of plasmodium falciparum drug-resistance markers in vietnam using multiplex amplicon sequencing (2000-2016)	Targeted NGS
W68983	Vietnam	AS-SE-E	2000	3D7_REF	Asia	molecular surveillance of plasmodium falciparum drug-resistance markers in vietnam using multiplex amplicon sequencing (2000-2016)	Targeted NGS
W68984	Vietnam	AS-SE-E	2000	3D7_REF	Asia	molecular surveillance of plasmodium falciparum drug-resistance markers in vietnam using multiplex amplicon sequencing (2000-2016)	Targeted NGS
W68985	Vietnam	AS-SE-E	2000	3D7_REF	Asia	molecular surveillance of plasmodium falciparum drug-resistance markers in vietnam using multiplex amplicon sequencing (2000-2016)	Targeted NGS
W68986	Vietnam	AS-SE-E	2000	3D7_REF	Asia	molecular surveillance of plasmodium falciparum drug-resistance markers in vietnam using multiplex amplicon sequencing (2000-2016)	Targeted NGS
W68987	Vietnam	AS-SE-E	2000	3D7_REF	Asia	molecular surveillance of plasmodium falciparum drug-resistance markers in vietnam using multiplex amplicon sequencing (2000-2016)	Targeted NGS
PD0008-02	Thailand	AS-SE-W	2001	3D7_REF	Asia	Pf7	WGS
PD1252-C	Thailand	AS-SE-W	2001	3D7_REF	Asia	Pf7	WGS
PD1253-C	Thailand	AS-SE-W	2001	3D7_REF	Asia	Pf7	WGS
PD1254-C	Thailand	AS-SE-W	2001	3D7_REF	Asia	Pf7	WGS
PD1255-C	Thailand	AS-SE-W	2001	3D7_REF	Asia	Pf7	WGS
PD1256-C	Thailand	AS-SE-W	2001	3D7_REF	Asia	Pf7	WGS
PD1257-C	Thailand	AS-SE-W	2001	3D7_REF	Asia	Pf7	WGS
PD1258-C	Thailand	AS-SE-W	2001	3D7_REF	Asia	Pf7	WGS
PD1259-C	Thailand	AS-SE-W	2001	3D7_REF	Asia	Pf7	WGS
PD1260-C	Thailand	AS-SE-W	2001	3D7_REF	Asia	Pf7	WGS
PD1261-C	Thailand	AS-SE-W	2001	3D7_REF	Asia	Pf7	WGS
PD1262-C	Thailand	AS-SE-W	2001	3D7_REF	Asia	Pf7	WGS
PD1263-C	Thailand	AS-SE-W	2001	3D7_REF	Asia	Pf7	WGS
PD1264-C	Thailand	AS-SE-W	2001	3D7_REF	Asia	Pf7	WGS
PD1265-C	Thailand	AS-SE-W	2001	3D7_REF	Asia	Pf7	WGS
PD1266-C	Thailand	AS-SE-W	2001	3D7_REF	Asia	Pf7	WGS
PD1267-C	Thailand	AS-SE-W	2001	3D7_REF	Asia	Pf7	WGS
PD1269-C	Thailand	AS-SE-W	2001	3D7_REF	Asia	Pf7	WGS
PD1270-C	Thailand	AS-SE-W	2001	3D7_REF	Asia	Pf7	WGS
PD1271-C	Thailand	AS-SE-W	2001	3D7_REF	Asia	Pf7	WGS
PD1273-C	Thailand	AS-SE-W	2001	3D7_REF	Asia	Pf7	WGS
PD1274-C	Thailand	AS-SE-W	2001	3D7_REF	Asia	Pf7	WGS
PD1276-C	Thailand	AS-SE-W	2001	3D7_REF	Asia	Pf7	WGS
PD1277-C	Thailand	AS-SE-W	2001	3D7_REF	Asia	Pf7	WGS
PD1278-C	Thailand	AS-SE-W	2001	3D7_REF	Asia	Pf7	WGS
PD1279-C	Thailand	AS-SE-W	2001	3D7_REF	Asia	Pf7	WGS
PD1280-C	Thailand	AS-SE-W	2001	3D7_REF	Asia	Pf7	WGS
PD1281-C	Thailand	AS-SE-W	2001	3D7_REF	Asia	Pf7	WGS
PD1282-C	Thailand	AS-SE-W	2001	3D7_REF	Asia	Pf7	WGS
PD1283-C	Thailand	AS-SE-W	2001	3D7_REF	Asia	Pf7	WGS
PD1284-C	Thailand	AS-SE-W	2001	3D7_REF	Asia	Pf7	WGS
PD1285-C	Thailand	AS-SE-W	2001	3D7_REF	Asia	Pf7	WGS
PD1286-C	Thailand	AS-SE-W	2001	3D7_REF	Asia	Pf7	WGS
PD1434-C	Thailand	AS-SE-W	2001	3D7_REF	Asia	Pf7	WGS
SPT35039	Gambia	AF-W	2001	3D7_REF	Africa	Pf7	WGS
SPT35040	Gambia	AF-W	2001	3D7_REF	Africa	Pf7	WGS
SPT35042	Gambia	AF-W	2001	3D7_REF	Africa	Pf7	WGS
SPT35047	Gambia	AF-W	2001	3D7_REF	Africa	Pf7	WGS
SPT35050	Gambia	AF-W	2001	3D7_REF	Africa	Pf7	WGS
SPT35065	Gambia	AF-W	2001	3D7_REF	Africa	Pf7	WGS
SPT35069	Gambia	AF-W	2001	3D7_REF	Africa	Pf7	WGS
SPT35070	Gambia	AF-W	2001	3D7_REF	Africa	Pf7	WGS
SPT35071	Gambia	AF-W	2001	3D7_REF	Africa	Pf7	WGS
SPT35072	Gambia	AF-W	2001	3D7_REF	Africa	Pf7	WGS
SPT35077	Gambia	AF-W	2001	3D7_REF	Africa	Pf7	WGS
SPT35078	Gambia	AF-W	2001	3D7_REF	Africa	Pf7	WGS
SPT35079	Gambia	AF-W	2001	3D7_REF	Africa	Pf7	WGS
SPT35080	Gambia	AF-W	2001	3D7_REF	Africa	Pf7	WGS
SPT35087	Gambia	AF-W	2001	3D7_REF	Africa	Pf7	WGS
SPT35091	Gambia	AF-W	2001	3D7_REF	Africa	Pf7	WGS
SPT35092	Gambia	AF-W	2001	3D7_REF	Africa	Pf7	WGS
SPT35093	Gambia	AF-W	2001	3D7_REF	Africa	Pf7	WGS
SPT35094	Gambia	AF-W	2001	3D7_REF	Africa	Pf7	WGS
SPT35099	Gambia	AF-W	2001	3D7_REF	Africa	Pf7	WGS
SPT35102	Gambia	AF-W	2001	3D7_REF	Africa	Pf7	WGS
SPT35104	Gambia	AF-W	2001	3D7_REF	Africa	Pf7	WGS
SPT35106	Gambia	AF-W	2001	3D7_REF	Africa	Pf7	WGS
W97443	Equatorial Guinea	AF-C	2001	3D7_REF	Africa	Temporal evolution of the resistance genotypes of Plasmodium falciparum in isolates from Equatorial Guinea during 20¬†years (1999 to 2019).	Capillary electrophoresis
W97444	Equatorial Guinea	AF-C	2001	3D7_REF	Africa	Temporal evolution of the resistance genotypes of Plasmodium falciparum in isolates from Equatorial Guinea during 20¬†years (1999 to 2019).	Capillary electrophoresis
W97445	Equatorial Guinea	AF-C	2001	3D7_REF	Africa	Temporal evolution of the resistance genotypes of Plasmodium falciparum in isolates from Equatorial Guinea during 20¬†years (1999 to 2019).	Capillary electrophoresis
W97446	Equatorial Guinea	AF-C	2001	3D7_REF	Africa	Temporal evolution of the resistance genotypes of Plasmodium falciparum in isolates from Equatorial Guinea during 20¬†years (1999 to 2019).	Capillary electrophoresis
W97447	Equatorial Guinea	AF-C	2001	3D7_REF	Africa	Temporal evolution of the resistance genotypes of Plasmodium falciparum in isolates from Equatorial Guinea during 20¬†years (1999 to 2019).	Capillary electrophoresis
W97448	Equatorial Guinea	AF-C	2001	3D7_REF	Africa	Temporal evolution of the resistance genotypes of Plasmodium falciparum in isolates from Equatorial Guinea during 20¬†years (1999 to 2019).	Capillary electrophoresis
W97449	Equatorial Guinea	AF-C	2001	3D7_REF	Africa	Temporal evolution of the resistance genotypes of Plasmodium falciparum in isolates from Equatorial Guinea during 20¬†years (1999 to 2019).	Capillary electrophoresis
W97450	Equatorial Guinea	AF-C	2001	3D7_REF	Africa	Temporal evolution of the resistance genotypes of Plasmodium falciparum in isolates from Equatorial Guinea during 20¬†years (1999 to 2019).	Capillary electrophoresis
W97451	Equatorial Guinea	AF-C	2001	3D7_REF	Africa	Temporal evolution of the resistance genotypes of Plasmodium falciparum in isolates from Equatorial Guinea during 20¬†years (1999 to 2019).	Capillary electrophoresis
W97452	Equatorial Guinea	AF-C	2001	3D7_REF	Africa	Temporal evolution of the resistance genotypes of Plasmodium falciparum in isolates from Equatorial Guinea during 20¬†years (1999 to 2019).	Capillary electrophoresis
W97453	Equatorial Guinea	AF-C	2001	3D7_REF	Africa	Temporal evolution of the resistance genotypes of Plasmodium falciparum in isolates from Equatorial Guinea during 20¬†years (1999 to 2019).	Capillary electrophoresis
W97454	Equatorial Guinea	AF-C	2001	3D7_REF	Africa	Temporal evolution of the resistance genotypes of Plasmodium falciparum in isolates from Equatorial Guinea during 20¬†years (1999 to 2019).	Capillary electrophoresis
W97455	Equatorial Guinea	AF-C	2001	3D7_REF	Africa	Temporal evolution of the resistance genotypes of Plasmodium falciparum in isolates from Equatorial Guinea during 20¬†years (1999 to 2019).	Capillary electrophoresis
W97456	Equatorial Guinea	AF-C	2001	3D7_REF	Africa	Temporal evolution of the resistance genotypes of Plasmodium falciparum in isolates from Equatorial Guinea during 20¬†years (1999 to 2019).	Capillary electrophoresis
W97457	Equatorial Guinea	AF-C	2001	3D7_REF	Africa	Temporal evolution of the resistance genotypes of Plasmodium falciparum in isolates from Equatorial Guinea during 20¬†years (1999 to 2019).	Capillary electrophoresis
W97458	Equatorial Guinea	AF-C	2001	3D7_REF	Africa	Temporal evolution of the resistance genotypes of Plasmodium falciparum in isolates from Equatorial Guinea during 20¬†years (1999 to 2019).	Capillary electrophoresis
W97459	Equatorial Guinea	AF-C	2001	3D7_REF	Africa	Temporal evolution of the resistance genotypes of Plasmodium falciparum in isolates from Equatorial Guinea during 20¬†years (1999 to 2019).	Capillary electrophoresis
W97460	Equatorial Guinea	AF-C	2001	3D7_REF	Africa	Temporal evolution of the resistance genotypes of Plasmodium falciparum in isolates from Equatorial Guinea during 20¬†years (1999 to 2019).	Capillary electrophoresis
W97461	Equatorial Guinea	AF-C	2001	3D7_REF	Africa	Temporal evolution of the resistance genotypes of Plasmodium falciparum in isolates from Equatorial Guinea during 20¬†years (1999 to 2019).	Capillary electrophoresis
W97462	Equatorial Guinea	AF-C	2001	3D7_REF	Africa	Temporal evolution of the resistance genotypes of Plasmodium falciparum in isolates from Equatorial Guinea during 20¬†years (1999 to 2019).	Capillary electrophoresis
W97463	Equatorial Guinea	AF-C	2001	3D7_REF	Africa	Temporal evolution of the resistance genotypes of Plasmodium falciparum in isolates from Equatorial Guinea during 20¬†years (1999 to 2019).	Capillary electrophoresis
W97464	Equatorial Guinea	AF-C	2001	3D7_REF	Africa	Temporal evolution of the resistance genotypes of Plasmodium falciparum in isolates from Equatorial Guinea during 20¬†years (1999 to 2019).	Capillary electrophoresis
W97465	Equatorial Guinea	AF-C	2001	3D7_REF	Africa	Temporal evolution of the resistance genotypes of Plasmodium falciparum in isolates from Equatorial Guinea during 20¬†years (1999 to 2019).	Capillary electrophoresis
W97466	Equatorial Guinea	AF-C	2001	3D7_REF	Africa	Temporal evolution of the resistance genotypes of Plasmodium falciparum in isolates from Equatorial Guinea during 20¬†years (1999 to 2019).	Capillary electrophoresis
W97467	Equatorial Guinea	AF-C	2001	3D7_REF	Africa	Temporal evolution of the resistance genotypes of Plasmodium falciparum in isolates from Equatorial Guinea during 20¬†years (1999 to 2019).	Capillary electrophoresis
W97468	Equatorial Guinea	AF-C	2001	3D7_REF	Africa	Temporal evolution of the resistance genotypes of Plasmodium falciparum in isolates from Equatorial Guinea during 20¬†years (1999 to 2019).	Capillary electrophoresis
W97469	Equatorial Guinea	AF-C	2001	3D7_REF	Africa	Temporal evolution of the resistance genotypes of Plasmodium falciparum in isolates from Equatorial Guinea during 20¬†years (1999 to 2019).	Capillary electrophoresis
W97470	Equatorial Guinea	AF-C	2001	3D7_REF	Africa	Temporal evolution of the resistance genotypes of Plasmodium falciparum in isolates from Equatorial Guinea during 20¬†years (1999 to 2019).	Capillary electrophoresis
W97471	Equatorial Guinea	AF-C	2001	3D7_REF	Africa	Temporal evolution of the resistance genotypes of Plasmodium falciparum in isolates from Equatorial Guinea during 20¬†years (1999 to 2019).	Capillary electrophoresis
W97472	Equatorial Guinea	AF-C	2001	3D7_REF	Africa	Temporal evolution of the resistance genotypes of Plasmodium falciparum in isolates from Equatorial Guinea during 20¬†years (1999 to 2019).	Capillary electrophoresis
W97473	Equatorial Guinea	AF-C	2001	3D7_REF	Africa	Temporal evolution of the resistance genotypes of Plasmodium falciparum in isolates from Equatorial Guinea during 20¬†years (1999 to 2019).	Capillary electrophoresis
W97474	Equatorial Guinea	AF-C	2001	3D7_REF	Africa	Temporal evolution of the resistance genotypes of Plasmodium falciparum in isolates from Equatorial Guinea during 20¬†years (1999 to 2019).	Capillary electrophoresis
W97475	Equatorial Guinea	AF-C	2001	3D7_REF	Africa	Temporal evolution of the resistance genotypes of Plasmodium falciparum in isolates from Equatorial Guinea during 20¬†years (1999 to 2019).	Capillary electrophoresis
W97476	Equatorial Guinea	AF-C	2001	3D7_REF	Africa	Temporal evolution of the resistance genotypes of Plasmodium falciparum in isolates from Equatorial Guinea during 20¬†years (1999 to 2019).	Capillary electrophoresis
W97477	Equatorial Guinea	AF-C	2001	3D7_REF	Africa	Temporal evolution of the resistance genotypes of Plasmodium falciparum in isolates from Equatorial Guinea during 20¬†years (1999 to 2019).	Capillary electrophoresis
W97478	Equatorial Guinea	AF-C	2001	3D7_REF	Africa	Temporal evolution of the resistance genotypes of Plasmodium falciparum in isolates from Equatorial Guinea during 20¬†years (1999 to 2019).	Capillary electrophoresis
W97479	Equatorial Guinea	AF-C	2001	3D7_REF	Africa	Temporal evolution of the resistance genotypes of Plasmodium falciparum in isolates from Equatorial Guinea during 20¬†years (1999 to 2019).	Capillary electrophoresis
W97480	Equatorial Guinea	AF-C	2001	3D7_REF	Africa	Temporal evolution of the resistance genotypes of Plasmodium falciparum in isolates from Equatorial Guinea during 20¬†years (1999 to 2019).	Capillary electrophoresis
W97481	Equatorial Guinea	AF-C	2001	3D7_REF	Africa	Temporal evolution of the resistance genotypes of Plasmodium falciparum in isolates from Equatorial Guinea during 20¬†years (1999 to 2019).	Capillary electrophoresis
W97482	Equatorial Guinea	AF-C	2001	3D7_REF	Africa	Temporal evolution of the resistance genotypes of Plasmodium falciparum in isolates from Equatorial Guinea during 20¬†years (1999 to 2019).	Capillary electrophoresis
W97483	Equatorial Guinea	AF-C	2001	3D7_REF	Africa	Temporal evolution of the resistance genotypes of Plasmodium falciparum in isolates from Equatorial Guinea during 20¬†years (1999 to 2019).	Capillary electrophoresis
W97484	Equatorial Guinea	AF-C	2001	3D7_REF	Africa	Temporal evolution of the resistance genotypes of Plasmodium falciparum in isolates from Equatorial Guinea during 20¬†years (1999 to 2019).	Capillary electrophoresis
W97485	Equatorial Guinea	AF-C	2001	3D7_REF	Africa	Temporal evolution of the resistance genotypes of Plasmodium falciparum in isolates from Equatorial Guinea during 20¬†years (1999 to 2019).	Capillary electrophoresis
W97486	Equatorial Guinea	AF-C	2001	3D7_REF	Africa	Temporal evolution of the resistance genotypes of Plasmodium falciparum in isolates from Equatorial Guinea during 20¬†years (1999 to 2019).	Capillary electrophoresis
W97487	Equatorial Guinea	AF-C	2001	3D7_REF	Africa	Temporal evolution of the resistance genotypes of Plasmodium falciparum in isolates from Equatorial Guinea during 20¬†years (1999 to 2019).	Capillary electrophoresis
W97488	Equatorial Guinea	AF-C	2001	3D7_REF	Africa	Temporal evolution of the resistance genotypes of Plasmodium falciparum in isolates from Equatorial Guinea during 20¬†years (1999 to 2019).	Capillary electrophoresis
W97489	Equatorial Guinea	AF-C	2001	3D7_REF	Africa	Temporal evolution of the resistance genotypes of Plasmodium falciparum in isolates from Equatorial Guinea during 20¬†years (1999 to 2019).	Capillary electrophoresis
W97490	Equatorial Guinea	AF-C	2001	3D7_REF	Africa	Temporal evolution of the resistance genotypes of Plasmodium falciparum in isolates from Equatorial Guinea during 20¬†years (1999 to 2019).	Capillary electrophoresis
W97491	Equatorial Guinea	AF-C	2001	3D7_REF	Africa	Temporal evolution of the resistance genotypes of Plasmodium falciparum in isolates from Equatorial Guinea during 20¬†years (1999 to 2019).	Capillary electrophoresis
W97492	Equatorial Guinea	AF-C	2001	3D7_REF	Africa	Temporal evolution of the resistance genotypes of Plasmodium falciparum in isolates from Equatorial Guinea during 20¬†years (1999 to 2019).	Capillary electrophoresis
W97493	Equatorial Guinea	AF-C	2001	3D7_REF	Africa	Temporal evolution of the resistance genotypes of Plasmodium falciparum in isolates from Equatorial Guinea during 20¬†years (1999 to 2019).	Capillary electrophoresis
W97494	Equatorial Guinea	AF-C	2001	3D7_REF	Africa	Temporal evolution of the resistance genotypes of Plasmodium falciparum in isolates from Equatorial Guinea during 20¬†years (1999 to 2019).	Capillary electrophoresis
W97495	Equatorial Guinea	AF-C	2001	3D7_REF	Africa	Temporal evolution of the resistance genotypes of Plasmodium falciparum in isolates from Equatorial Guinea during 20¬†years (1999 to 2019).	Capillary electrophoresis
W97496	Equatorial Guinea	AF-C	2001	3D7_REF	Africa	Temporal evolution of the resistance genotypes of Plasmodium falciparum in isolates from Equatorial Guinea during 20¬†years (1999 to 2019).	Capillary electrophoresis
W97497	Equatorial Guinea	AF-C	2001	3D7_REF	Africa	Temporal evolution of the resistance genotypes of Plasmodium falciparum in isolates from Equatorial Guinea during 20¬†years (1999 to 2019).	Capillary electrophoresis
W97498	Equatorial Guinea	AF-C	2001	3D7_REF	Africa	Temporal evolution of the resistance genotypes of Plasmodium falciparum in isolates from Equatorial Guinea during 20¬†years (1999 to 2019).	Capillary electrophoresis
W97499	Equatorial Guinea	AF-C	2001	3D7_REF	Africa	Temporal evolution of the resistance genotypes of Plasmodium falciparum in isolates from Equatorial Guinea during 20¬†years (1999 to 2019).	Capillary electrophoresis
W97500	Equatorial Guinea	AF-C	2001	3D7_REF	Africa	Temporal evolution of the resistance genotypes of Plasmodium falciparum in isolates from Equatorial Guinea during 20¬†years (1999 to 2019).	Capillary electrophoresis
W97501	Equatorial Guinea	AF-C	2001	3D7_REF	Africa	Temporal evolution of the resistance genotypes of Plasmodium falciparum in isolates from Equatorial Guinea during 20¬†years (1999 to 2019).	Capillary electrophoresis
W97502	Equatorial Guinea	AF-C	2001	3D7_REF	Africa	Temporal evolution of the resistance genotypes of Plasmodium falciparum in isolates from Equatorial Guinea during 20¬†years (1999 to 2019).	Capillary electrophoresis
W97503	Equatorial Guinea	AF-C	2001	3D7_REF	Africa	Temporal evolution of the resistance genotypes of Plasmodium falciparum in isolates from Equatorial Guinea during 20¬†years (1999 to 2019).	Capillary electrophoresis
W97504	Equatorial Guinea	AF-C	2001	3D7_REF	Africa	Temporal evolution of the resistance genotypes of Plasmodium falciparum in isolates from Equatorial Guinea during 20¬†years (1999 to 2019).	Capillary electrophoresis
W97505	Equatorial Guinea	AF-C	2001	3D7_REF	Africa	Temporal evolution of the resistance genotypes of Plasmodium falciparum in isolates from Equatorial Guinea during 20¬†years (1999 to 2019).	Capillary electrophoresis
W97506	Equatorial Guinea	AF-C	2001	3D7_REF	Africa	Temporal evolution of the resistance genotypes of Plasmodium falciparum in isolates from Equatorial Guinea during 20¬†years (1999 to 2019).	Capillary electrophoresis
W97507	Equatorial Guinea	AF-C	2001	3D7_REF	Africa	Temporal evolution of the resistance genotypes of Plasmodium falciparum in isolates from Equatorial Guinea during 20¬†years (1999 to 2019).	Capillary electrophoresis
W97508	Equatorial Guinea	AF-C	2001	3D7_REF	Africa	Temporal evolution of the resistance genotypes of Plasmodium falciparum in isolates from Equatorial Guinea during 20¬†years (1999 to 2019).	Capillary electrophoresis
W97509	Equatorial Guinea	AF-C	2001	3D7_REF	Africa	Temporal evolution of the resistance genotypes of Plasmodium falciparum in isolates from Equatorial Guinea during 20¬†years (1999 to 2019).	Capillary electrophoresis
W97510	Equatorial Guinea	AF-C	2001	3D7_REF	Africa	Temporal evolution of the resistance genotypes of Plasmodium falciparum in isolates from Equatorial Guinea during 20¬†years (1999 to 2019).	Capillary electrophoresis
W97511	Equatorial Guinea	AF-C	2001	3D7_REF	Africa	Temporal evolution of the resistance genotypes of Plasmodium falciparum in isolates from Equatorial Guinea during 20¬†years (1999 to 2019).	Capillary electrophoresis
W97512	Equatorial Guinea	AF-C	2001	3D7_REF	Africa	Temporal evolution of the resistance genotypes of Plasmodium falciparum in isolates from Equatorial Guinea during 20¬†years (1999 to 2019).	Capillary electrophoresis
W97513	Equatorial Guinea	AF-C	2001	3D7_REF	Africa	Temporal evolution of the resistance genotypes of Plasmodium falciparum in isolates from Equatorial Guinea during 20¬†years (1999 to 2019).	Capillary electrophoresis
W97514	Equatorial Guinea	AF-C	2001	3D7_REF	Africa	Temporal evolution of the resistance genotypes of Plasmodium falciparum in isolates from Equatorial Guinea during 20¬†years (1999 to 2019).	Capillary electrophoresis
W97515	Equatorial Guinea	AF-C	2001	3D7_REF	Africa	Temporal evolution of the resistance genotypes of Plasmodium falciparum in isolates from Equatorial Guinea during 20¬†years (1999 to 2019).	Capillary electrophoresis
W97516	Equatorial Guinea	AF-C	2001	3D7_REF	Africa	Temporal evolution of the resistance genotypes of Plasmodium falciparum in isolates from Equatorial Guinea during 20¬†years (1999 to 2019).	Capillary electrophoresis
W97517	Equatorial Guinea	AF-C	2001	3D7_REF	Africa	Temporal evolution of the resistance genotypes of Plasmodium falciparum in isolates from Equatorial Guinea during 20¬†years (1999 to 2019).	Capillary electrophoresis
W97518	Equatorial Guinea	AF-C	2001	3D7_REF	Africa	Temporal evolution of the resistance genotypes of Plasmodium falciparum in isolates from Equatorial Guinea during 20¬†years (1999 to 2019).	Capillary electrophoresis
W97519	Equatorial Guinea	AF-C	2001	3D7_REF	Africa	Temporal evolution of the resistance genotypes of Plasmodium falciparum in isolates from Equatorial Guinea during 20¬†years (1999 to 2019).	Capillary electrophoresis
W97520	Equatorial Guinea	AF-C	2001	3D7_REF	Africa	Temporal evolution of the resistance genotypes of Plasmodium falciparum in isolates from Equatorial Guinea during 20¬†years (1999 to 2019).	Capillary electrophoresis
W97521	Equatorial Guinea	AF-C	2001	3D7_REF	Africa	Temporal evolution of the resistance genotypes of Plasmodium falciparum in isolates from Equatorial Guinea during 20¬†years (1999 to 2019).	Capillary electrophoresis
W97522	Equatorial Guinea	AF-C	2001	3D7_REF	Africa	Temporal evolution of the resistance genotypes of Plasmodium falciparum in isolates from Equatorial Guinea during 20¬†years (1999 to 2019).	Capillary electrophoresis
W97523	Equatorial Guinea	AF-C	2001	3D7_REF	Africa	Temporal evolution of the resistance genotypes of Plasmodium falciparum in isolates from Equatorial Guinea during 20¬†years (1999 to 2019).	Capillary electrophoresis
W97524	Equatorial Guinea	AF-C	2001	3D7_REF	Africa	Temporal evolution of the resistance genotypes of Plasmodium falciparum in isolates from Equatorial Guinea during 20¬†years (1999 to 2019).	Capillary electrophoresis
W97525	Equatorial Guinea	AF-C	2001	3D7_REF	Africa	Temporal evolution of the resistance genotypes of Plasmodium falciparum in isolates from Equatorial Guinea during 20¬†years (1999 to 2019).	Capillary electrophoresis
W97526	Equatorial Guinea	AF-C	2001	3D7_REF	Africa	Temporal evolution of the resistance genotypes of Plasmodium falciparum in isolates from Equatorial Guinea during 20¬†years (1999 to 2019).	Capillary electrophoresis
W97527	Equatorial Guinea	AF-C	2001	3D7_REF	Africa	Temporal evolution of the resistance genotypes of Plasmodium falciparum in isolates from Equatorial Guinea during 20¬†years (1999 to 2019).	Capillary electrophoresis
W97528	Equatorial Guinea	AF-C	2001	3D7_REF	Africa	Temporal evolution of the resistance genotypes of Plasmodium falciparum in isolates from Equatorial Guinea during 20¬†years (1999 to 2019).	Capillary electrophoresis
W97529	Equatorial Guinea	AF-C	2001	3D7_REF	Africa	Temporal evolution of the resistance genotypes of Plasmodium falciparum in isolates from Equatorial Guinea during 20¬†years (1999 to 2019).	Capillary electrophoresis
W97530	Equatorial Guinea	AF-C	2001	3D7_REF	Africa	Temporal evolution of the resistance genotypes of Plasmodium falciparum in isolates from Equatorial Guinea during 20¬†years (1999 to 2019).	Capillary electrophoresis
W97531	Equatorial Guinea	AF-C	2001	3D7_REF	Africa	Temporal evolution of the resistance genotypes of Plasmodium falciparum in isolates from Equatorial Guinea during 20¬†years (1999 to 2019).	Capillary electrophoresis
W97532	Equatorial Guinea	AF-C	2001	3D7_REF	Africa	Temporal evolution of the resistance genotypes of Plasmodium falciparum in isolates from Equatorial Guinea during 20¬†years (1999 to 2019).	Capillary electrophoresis
W97533	Equatorial Guinea	AF-C	2001	3D7_REF	Africa	Temporal evolution of the resistance genotypes of Plasmodium falciparum in isolates from Equatorial Guinea during 20¬†years (1999 to 2019).	Capillary electrophoresis
W97534	Equatorial Guinea	AF-C	2001	3D7_REF	Africa	Temporal evolution of the resistance genotypes of Plasmodium falciparum in isolates from Equatorial Guinea during 20¬†years (1999 to 2019).	Capillary electrophoresis
W97535	Equatorial Guinea	AF-C	2001	3D7_REF	Africa	Temporal evolution of the resistance genotypes of Plasmodium falciparum in isolates from Equatorial Guinea during 20¬†years (1999 to 2019).	Capillary electrophoresis
W97536	Equatorial Guinea	AF-C	2001	3D7_REF	Africa	Temporal evolution of the resistance genotypes of Plasmodium falciparum in isolates from Equatorial Guinea during 20¬†years (1999 to 2019).	Capillary electrophoresis
W97537	Equatorial Guinea	AF-C	2001	3D7_REF	Africa	Temporal evolution of the resistance genotypes of Plasmodium falciparum in isolates from Equatorial Guinea during 20¬†years (1999 to 2019).	Capillary electrophoresis
W97538	Equatorial Guinea	AF-C	2001	3D7_REF	Africa	Temporal evolution of the resistance genotypes of Plasmodium falciparum in isolates from Equatorial Guinea during 20¬†years (1999 to 2019).	Capillary electrophoresis
W97539	Equatorial Guinea	AF-C	2001	3D7_REF	Africa	Temporal evolution of the resistance genotypes of Plasmodium falciparum in isolates from Equatorial Guinea during 20¬†years (1999 to 2019).	Capillary electrophoresis
W97540	Equatorial Guinea	AF-C	2001	3D7_REF	Africa	Temporal evolution of the resistance genotypes of Plasmodium falciparum in isolates from Equatorial Guinea during 20¬†years (1999 to 2019).	Capillary electrophoresis
W97541	Equatorial Guinea	AF-C	2001	3D7_REF	Africa	Temporal evolution of the resistance genotypes of Plasmodium falciparum in isolates from Equatorial Guinea during 20¬†years (1999 to 2019).	Capillary electrophoresis
W97542	Equatorial Guinea	AF-C	2001	3D7_REF	Africa	Temporal evolution of the resistance genotypes of Plasmodium falciparum in isolates from Equatorial Guinea during 20¬†years (1999 to 2019).	Capillary electrophoresis
W97543	Equatorial Guinea	AF-C	2001	3D7_REF	Africa	Temporal evolution of the resistance genotypes of Plasmodium falciparum in isolates from Equatorial Guinea during 20¬†years (1999 to 2019).	Capillary electrophoresis
W97544	Equatorial Guinea	AF-C	2001	3D7_REF	Africa	Temporal evolution of the resistance genotypes of Plasmodium falciparum in isolates from Equatorial Guinea during 20¬†years (1999 to 2019).	Capillary electrophoresis
PD0009-01	Thailand	AS-SE-W	2002	3D7_REF	Asia	Pf7	WGS
PD0011-01	Thailand	AS-SE-W	2002	3D7_REF	Asia	Pf7	WGS
PD1288-C	Thailand	AS-SE-W	2002	3D7_REF	Asia	Pf7	WGS
PD1289-C	Thailand	AS-SE-W	2002	3D7_REF	Asia	Pf7	WGS
PD1290-C	Thailand	AS-SE-W	2002	3D7_REF	Asia	Pf7	WGS
PD1291-C	Thailand	AS-SE-W	2002	3D7_REF	Asia	Pf7	WGS
PD1292-C	Thailand	AS-SE-W	2002	3D7_REF	Asia	Pf7	WGS
PD1293-C	Thailand	AS-SE-W	2002	3D7_REF	Asia	Pf7	WGS
PD1294-C	Thailand	AS-SE-W	2002	3D7_REF	Asia	Pf7	WGS
PD1295-C	Thailand	AS-SE-W	2002	3D7_REF	Asia	Pf7	WGS
PD1296-C	Thailand	AS-SE-W	2002	3D7_REF	Asia	Pf7	WGS
PD1297-C	Thailand	AS-SE-W	2002	3D7_REF	Asia	Pf7	WGS
PD1299-C	Thailand	AS-SE-W	2002	3D7_REF	Asia	Pf7	WGS
PD1300-C	Thailand	AS-SE-W	2002	3D7_REF	Asia	Pf7	WGS
PD1301-C	Thailand	AS-SE-W	2002	3D7_REF	Asia	Pf7	WGS
PD1302-C	Thailand	AS-SE-W	2002	3D7_REF	Asia	Pf7	WGS
PD1304-C	Thailand	AS-SE-W	2002	3D7_REF	Asia	Pf7	WGS
PD1305-C	Thailand	AS-SE-W	2002	3D7_REF	Asia	Pf7	WGS
PD1306-C	Thailand	AS-SE-W	2002	3D7_REF	Asia	Pf7	WGS
PD1307-C	Thailand	AS-SE-W	2002	3D7_REF	Asia	Pf7	WGS
PD1308-C	Thailand	AS-SE-W	2002	3D7_REF	Asia	Pf7	WGS
PD1309-C	Thailand	AS-SE-W	2002	3D7_REF	Asia	Pf7	WGS
PD1310-C	Thailand	AS-SE-W	2002	3D7_REF	Asia	Pf7	WGS
PD1311-C	Thailand	AS-SE-W	2002	3D7_REF	Asia	Pf7	WGS
PD1312-C	Thailand	AS-SE-W	2002	3D7_REF	Asia	Pf7	WGS
PD1313-C	Thailand	AS-SE-W	2002	3D7_REF	Asia	Pf7	WGS
PD1314-C	Thailand	AS-SE-W	2002	3D7_REF	Asia	Pf7	WGS
PD1318-C	Thailand	AS-SE-W	2002	3D7_REF	Asia	Pf7	WGS
PD1319-C	Thailand	AS-SE-W	2002	3D7_REF	Asia	Pf7	WGS
PD1322-C	Thailand	AS-SE-W	2002	3D7_REF	Asia	Pf7	WGS
PD1326-C	Thailand	AS-SE-W	2002	3D7_REF	Asia	Pf7	WGS
PD1328-C	Thailand	AS-SE-W	2002	3D7_REF	Asia	Pf7	WGS
PD1329-C	Thailand	AS-SE-W	2002	3D7_REF	Asia	Pf7	WGS
PD1330-C	Thailand	AS-SE-W	2002	3D7_REF	Asia	Pf7	WGS
PD1331-C	Thailand	AS-SE-W	2002	3D7_REF	Asia	Pf7	WGS
PD1332-C	Thailand	AS-SE-W	2002	3D7_REF	Asia	Pf7	WGS
PD1333-C	Thailand	AS-SE-W	2002	3D7_REF	Asia	Pf7	WGS
PD1335-C	Thailand	AS-SE-W	2002	3D7_REF	Asia	Pf7	WGS
PD1337-C	Thailand	AS-SE-W	2002	3D7_REF	Asia	Pf7	WGS
PD1338-C	Thailand	AS-SE-W	2002	3D7_REF	Asia	Pf7	WGS
PD1339-C	Thailand	AS-SE-W	2002	3D7_REF	Asia	Pf7	WGS
PD1340-C	Thailand	AS-SE-W	2002	3D7_REF	Asia	Pf7	WGS
PD1436-C	Thailand	AS-SE-W	2002	3D7_REF	Asia	Pf7	WGS
PD1437-C	Thailand	AS-SE-W	2002	3D7_REF	Asia	Pf7	WGS
PD1440-C	Thailand	AS-SE-W	2002	3D7_REF	Asia	Pf7	WGS
PD1443-C	Thailand	AS-SE-W	2002	3D7_REF	Asia	Pf7	WGS
PD1451-C	Thailand	AS-SE-W	2002	3D7_REF	Asia	Pf7	WGS
PD1457-C	Thailand	AS-SE-W	2002	3D7_REF	Asia	Pf7	WGS
PD1462-C	Thailand	AS-SE-W	2002	3D7_REF	Asia	Pf7	WGS
PD1464-C	Thailand	AS-SE-W	2002	3D7_REF	Asia	Pf7	WGS
W3205	Mali	AF-W	2002	F446I	Africa	Polymorphisms in the K13-propeller gene in artemisinin-susceptible Plasmodium falciparum parasites from Bougoula-Hameau and Bandiagara, Mali.	Capillary electrophoresis
W3206	Mali	AF-W	2002	F446I	Africa	Polymorphisms in the K13-propeller gene in artemisinin-susceptible Plasmodium falciparum parasites from Bougoula-Hameau and Bandiagara, Mali.	Capillary electrophoresis
W3619	Mali	AF-W	2002	L463S	Africa	Polymorphisms in the K13-propeller gene in artemisinin-susceptible Plasmodium falciparum parasites from Bougoula-Hameau and Bandiagara, Mali.	Capillary electrophoresis
W4477	Cambodia	AS-SE-E	2002	T474I	Asia	A molecular marker of artemisinin-resistant Plasmodium falciparum malaria.	Capillary electrophoresis
W4782	Cambodia	AS-SE-E	2002	Y493H	Asia	A molecular marker of artemisinin-resistant Plasmodium falciparum malaria.	Capillary electrophoresis
W4783	Cambodia	AS-SE-E	2002	Y493H	Asia	A molecular marker of artemisinin-resistant Plasmodium falciparum malaria.	Capillary electrophoresis
W4784	Cambodia	AS-SE-E	2002	Y493H	Asia	A molecular marker of artemisinin-resistant Plasmodium falciparum malaria.	Capillary electrophoresis
W4785	Cambodia	AS-SE-E	2002	Y493H	Asia	A molecular marker of artemisinin-resistant Plasmodium falciparum malaria.	Capillary electrophoresis
W4786	Cambodia	AS-SE-E	2002	Y493H	Asia	A molecular marker of artemisinin-resistant Plasmodium falciparum malaria.	Capillary electrophoresis
W4787	Cambodia	AS-SE-E	2002	Y493H	Asia	A molecular marker of artemisinin-resistant Plasmodium falciparum malaria.	Capillary electrophoresis
W5108	Cambodia	AS-SE-E	2002	T508N	Asia	A molecular marker of artemisinin-resistant Plasmodium falciparum malaria.	Capillary electrophoresis
W5446	Cambodia	AS-SE-E	2002	G533S	Asia	A molecular marker of artemisinin-resistant Plasmodium falciparum malaria.	Capillary electrophoresis
W5478	Cambodia	AS-SE-E	2002	N537I	Asia	A molecular marker of artemisinin-resistant Plasmodium falciparum malaria.	Capillary electrophoresis
W5596	Cambodia	AS-SE-E	2002	R539T	Asia	A molecular marker of artemisinin-resistant Plasmodium falciparum malaria.	Capillary electrophoresis
W5597	Cambodia	AS-SE-E	2002	R539T	Asia	A molecular marker of artemisinin-resistant Plasmodium falciparum malaria.	Capillary electrophoresis
W5598	Cambodia	AS-SE-E	2002	R539T	Asia	A molecular marker of artemisinin-resistant Plasmodium falciparum malaria.	Capillary electrophoresis
W5599	Cambodia	AS-SE-E	2002	R539T	Asia	A molecular marker of artemisinin-resistant Plasmodium falciparum malaria.	Capillary electrophoresis
W5600	Cambodia	AS-SE-E	2002	R539T	Asia	A molecular marker of artemisinin-resistant Plasmodium falciparum malaria.	Capillary electrophoresis
W5601	Cambodia	AS-SE-E	2002	R539T	Asia	A molecular marker of artemisinin-resistant Plasmodium falciparum malaria.	Capillary electrophoresis
W5602	Cambodia	AS-SE-E	2002	R539T	Asia	A molecular marker of artemisinin-resistant Plasmodium falciparum malaria.	Capillary electrophoresis
W5603	Cambodia	AS-SE-E	2002	R539T	Asia	A molecular marker of artemisinin-resistant Plasmodium falciparum malaria.	Capillary electrophoresis
W5604	Cambodia	AS-SE-E	2002	R539T	Asia	A molecular marker of artemisinin-resistant Plasmodium falciparum malaria.	Capillary electrophoresis
W6219	Thailand	AS-SE-W	2002	S549F	Asia	Little Polymorphism at the K13 Propeller Locus in Worldwide Plasmodium falciparum Populations Prior to the Introduction of Artemisinin Combination Therapies.	Capillary electrophoresis
W6456	Thailand	AS-SE-W	2002	E556D	Asia	Little Polymorphism at the K13 Propeller Locus in Worldwide Plasmodium falciparum Populations Prior to the Introduction of Artemisinin Combination Therapies.	Capillary electrophoresis
W7426	Cambodia	AS-SE-E	2002	P574L	Asia	A molecular marker of artemisinin-resistant Plasmodium falciparum malaria.	Capillary electrophoresis
W7427	Thailand	AS-SE-W	2002	P574L	Asia	Little Polymorphism at the K13 Propeller Locus in Worldwide Plasmodium falciparum Populations Prior to the Introduction of Artemisinin Combination Therapies.	Capillary electrophoresis
W7654	Mali	AF-W	2002	R575G	Africa	Polymorphisms in the K13-propeller gene in artemisinin-susceptible Plasmodium falciparum parasites from Bougoula-Hameau and Bandiagara, Mali.	Capillary electrophoresis
W8042	Cambodia	AS-SE-E	2002	C580Y	Asia	A molecular marker of artemisinin-resistant Plasmodium falciparum malaria.	Capillary electrophoresis
W8043	Cambodia	AS-SE-E	2002	C580Y	Asia	A molecular marker of artemisinin-resistant Plasmodium falciparum malaria.	Capillary electrophoresis
W8044	Cambodia	AS-SE-E	2002	C580Y	Asia	A molecular marker of artemisinin-resistant Plasmodium falciparum malaria.	Capillary electrophoresis
W8045	Cambodia	AS-SE-E	2002	C580Y	Asia	A molecular marker of artemisinin-resistant Plasmodium falciparum malaria.	Capillary electrophoresis
W8046	Cambodia	AS-SE-E	2002	C580Y	Asia	A molecular marker of artemisinin-resistant Plasmodium falciparum malaria.	Capillary electrophoresis
W8047	Cambodia	AS-SE-E	2002	C580Y	Asia	A molecular marker of artemisinin-resistant Plasmodium falciparum malaria.	Capillary electrophoresis
W8048	Cambodia	AS-SE-E	2002	C580Y	Asia	A molecular marker of artemisinin-resistant Plasmodium falciparum malaria.	Capillary electrophoresis
W8049	Cambodia	AS-SE-E	2002	C580Y	Asia	A molecular marker of artemisinin-resistant Plasmodium falciparum malaria.	Capillary electrophoresis
W8050	Cambodia	AS-SE-E	2002	C580Y	Asia	A molecular marker of artemisinin-resistant Plasmodium falciparum malaria.	Capillary electrophoresis
W8051	Cambodia	AS-SE-E	2002	C580Y	Asia	A molecular marker of artemisinin-resistant Plasmodium falciparum malaria.	Capillary electrophoresis
W8052	Cambodia	AS-SE-E	2002	C580Y	Asia	A molecular marker of artemisinin-resistant Plasmodium falciparum malaria.	Capillary electrophoresis
W8053	Cambodia	AS-SE-E	2002	C580Y	Asia	A molecular marker of artemisinin-resistant Plasmodium falciparum malaria.	Capillary electrophoresis
W8054	Cambodia	AS-SE-E	2002	C580Y	Asia	A molecular marker of artemisinin-resistant Plasmodium falciparum malaria.	Capillary electrophoresis
W8055	Cambodia	AS-SE-E	2002	C580Y	Asia	A molecular marker of artemisinin-resistant Plasmodium falciparum malaria.	Capillary electrophoresis
W8056	Cambodia	AS-SE-E	2002	C580Y	Asia	A molecular marker of artemisinin-resistant Plasmodium falciparum malaria.	Capillary electrophoresis
W8057	Cambodia	AS-SE-E	2002	C580Y	Asia	A molecular marker of artemisinin-resistant Plasmodium falciparum malaria.	Capillary electrophoresis
W8058	Cambodia	AS-SE-E	2002	C580Y	Asia	A molecular marker of artemisinin-resistant Plasmodium falciparum malaria.	Capillary electrophoresis
W8059	Cambodia	AS-SE-E	2002	C580Y	Asia	A molecular marker of artemisinin-resistant Plasmodium falciparum malaria.	Capillary electrophoresis
W8060	Cambodia	AS-SE-E	2002	C580Y	Asia	A molecular marker of artemisinin-resistant Plasmodium falciparum malaria.	Capillary electrophoresis
W8061	Cambodia	AS-SE-E	2002	C580Y	Asia	A molecular marker of artemisinin-resistant Plasmodium falciparum malaria.	Capillary electrophoresis
W8062	Cambodia	AS-SE-E	2002	C580Y	Asia	A molecular marker of artemisinin-resistant Plasmodium falciparum malaria.	Capillary electrophoresis
W8063	Cambodia	AS-SE-E	2002	C580Y	Asia	A molecular marker of artemisinin-resistant Plasmodium falciparum malaria.	Capillary electrophoresis
W8064	Cambodia	AS-SE-E	2002	C580Y	Asia	A molecular marker of artemisinin-resistant Plasmodium falciparum malaria.	Capillary electrophoresis
W12677	Mali	AF-W	2002	N629Y	Africa	Polymorphisms in the K13-propeller gene in artemisinin-susceptible Plasmodium falciparum parasites from Bougoula-Hameau and Bandiagara, Mali.	Capillary electrophoresis
W12763	Mali	AF-W	2002	G639V	Africa	Polymorphisms in the K13-propeller gene in artemisinin-susceptible Plasmodium falciparum parasites from Bougoula-Hameau and Bandiagara, Mali.	Capillary electrophoresis
W12898	Mali	AF-W	2002	V666A	Africa	Polymorphisms in the K13-propeller gene in artemisinin-susceptible Plasmodium falciparum parasites from Bougoula-Hameau and Bandiagara, Mali.	Capillary electrophoresis
W13773	Mali	AF-W	2002	A676S	Africa	Polymorphisms in the K13-propeller gene in artemisinin-susceptible Plasmodium falciparum parasites from Bougoula-Hameau and Bandiagara, Mali.	Capillary electrophoresis
W14332	Mali	AF-W	2002	D680N	Africa	Polymorphisms in the K13-propeller gene in artemisinin-susceptible Plasmodium falciparum parasites from Bougoula-Hameau and Bandiagara, Mali.	Capillary electrophoresis
W17561	Cambodia	AS-SE-E	2002	3D7_REF	Asia	A molecular marker of artemisinin-resistant Plasmodium falciparum malaria.	Capillary electrophoresis
W17562	Cambodia	AS-SE-E	2002	3D7_REF	Asia	A molecular marker of artemisinin-resistant Plasmodium falciparum malaria.	Capillary electrophoresis
W17563	Cambodia	AS-SE-E	2002	3D7_REF	Asia	A molecular marker of artemisinin-resistant Plasmodium falciparum malaria.	Capillary electrophoresis
W17564	Cambodia	AS-SE-E	2002	3D7_REF	Asia	A molecular marker of artemisinin-resistant Plasmodium falciparum malaria.	Capillary electrophoresis
W17565	Cambodia	AS-SE-E	2002	3D7_REF	Asia	A molecular marker of artemisinin-resistant Plasmodium falciparum malaria.	Capillary electrophoresis
W17566	Cambodia	AS-SE-E	2002	3D7_REF	Asia	A molecular marker of artemisinin-resistant Plasmodium falciparum malaria.	Capillary electrophoresis
W17567	Cambodia	AS-SE-E	2002	3D7_REF	Asia	A molecular marker of artemisinin-resistant Plasmodium falciparum malaria.	Capillary electrophoresis
W17568	Cambodia	AS-SE-E	2002	3D7_REF	Asia	A molecular marker of artemisinin-resistant Plasmodium falciparum malaria.	Capillary electrophoresis
W17569	Cambodia	AS-SE-E	2002	3D7_REF	Asia	A molecular marker of artemisinin-resistant Plasmodium falciparum malaria.	Capillary electrophoresis
W17570	Cambodia	AS-SE-E	2002	3D7_REF	Asia	A molecular marker of artemisinin-resistant Plasmodium falciparum malaria.	Capillary electrophoresis
W17571	Cambodia	AS-SE-E	2002	3D7_REF	Asia	A molecular marker of artemisinin-resistant Plasmodium falciparum malaria.	Capillary electrophoresis
W17572	Cambodia	AS-SE-E	2002	3D7_REF	Asia	A molecular marker of artemisinin-resistant Plasmodium falciparum malaria.	Capillary electrophoresis
W17573	Cambodia	AS-SE-E	2002	3D7_REF	Asia	A molecular marker of artemisinin-resistant Plasmodium falciparum malaria.	Capillary electrophoresis
W17574	Cambodia	AS-SE-E	2002	3D7_REF	Asia	A molecular marker of artemisinin-resistant Plasmodium falciparum malaria.	Capillary electrophoresis
W17575	Cambodia	AS-SE-E	2002	3D7_REF	Asia	A molecular marker of artemisinin-resistant Plasmodium falciparum malaria.	Capillary electrophoresis
W17576	Cambodia	AS-SE-E	2002	3D7_REF	Asia	A molecular marker of artemisinin-resistant Plasmodium falciparum malaria.	Capillary electrophoresis
W17577	Cambodia	AS-SE-E	2002	3D7_REF	Asia	A molecular marker of artemisinin-resistant Plasmodium falciparum malaria.	Capillary electrophoresis
W17578	Cambodia	AS-SE-E	2002	3D7_REF	Asia	A molecular marker of artemisinin-resistant Plasmodium falciparum malaria.	Capillary electrophoresis
W17579	Cambodia	AS-SE-E	2002	3D7_REF	Asia	A molecular marker of artemisinin-resistant Plasmodium falciparum malaria.	Capillary electrophoresis
W17580	Cambodia	AS-SE-E	2002	3D7_REF	Asia	A molecular marker of artemisinin-resistant Plasmodium falciparum malaria.	Capillary electrophoresis
W17581	Cambodia	AS-SE-E	2002	3D7_REF	Asia	A molecular marker of artemisinin-resistant Plasmodium falciparum malaria.	Capillary electrophoresis
W17582	Cambodia	AS-SE-E	2002	3D7_REF	Asia	A molecular marker of artemisinin-resistant Plasmodium falciparum malaria.	Capillary electrophoresis
W17583	Cambodia	AS-SE-E	2002	3D7_REF	Asia	A molecular marker of artemisinin-resistant Plasmodium falciparum malaria.	Capillary electrophoresis
W17584	Cambodia	AS-SE-E	2002	3D7_REF	Asia	A molecular marker of artemisinin-resistant Plasmodium falciparum malaria.	Capillary electrophoresis
W17585	Cambodia	AS-SE-E	2002	3D7_REF	Asia	A molecular marker of artemisinin-resistant Plasmodium falciparum malaria.	Capillary electrophoresis
W17586	Cambodia	AS-SE-E	2002	3D7_REF	Asia	A molecular marker of artemisinin-resistant Plasmodium falciparum malaria.	Capillary electrophoresis
W17587	Cambodia	AS-SE-E	2002	3D7_REF	Asia	A molecular marker of artemisinin-resistant Plasmodium falciparum malaria.	Capillary electrophoresis
W17588	Cambodia	AS-SE-E	2002	3D7_REF	Asia	A molecular marker of artemisinin-resistant Plasmodium falciparum malaria.	Capillary electrophoresis
W17589	Cambodia	AS-SE-E	2002	3D7_REF	Asia	A molecular marker of artemisinin-resistant Plasmodium falciparum malaria.	Capillary electrophoresis
W17590	Cambodia	AS-SE-E	2002	3D7_REF	Asia	A molecular marker of artemisinin-resistant Plasmodium falciparum malaria.	Capillary electrophoresis
W17591	Cambodia	AS-SE-E	2002	3D7_REF	Asia	A molecular marker of artemisinin-resistant Plasmodium falciparum malaria.	Capillary electrophoresis
W17592	Cambodia	AS-SE-E	2002	3D7_REF	Asia	A molecular marker of artemisinin-resistant Plasmodium falciparum malaria.	Capillary electrophoresis
W17593	Cambodia	AS-SE-E	2002	3D7_REF	Asia	A molecular marker of artemisinin-resistant Plasmodium falciparum malaria.	Capillary electrophoresis
W17594	Cambodia	AS-SE-E	2002	3D7_REF	Asia	A molecular marker of artemisinin-resistant Plasmodium falciparum malaria.	Capillary electrophoresis
W17595	Cambodia	AS-SE-E	2002	3D7_REF	Asia	A molecular marker of artemisinin-resistant Plasmodium falciparum malaria.	Capillary electrophoresis
W17596	Cambodia	AS-SE-E	2002	3D7_REF	Asia	A molecular marker of artemisinin-resistant Plasmodium falciparum malaria.	Capillary electrophoresis
W17597	Cambodia	AS-SE-E	2002	3D7_REF	Asia	A molecular marker of artemisinin-resistant Plasmodium falciparum malaria.	Capillary electrophoresis
W17598	Cambodia	AS-SE-E	2002	3D7_REF	Asia	A molecular marker of artemisinin-resistant Plasmodium falciparum malaria.	Capillary electrophoresis
W17599	Cambodia	AS-SE-E	2002	3D7_REF	Asia	A molecular marker of artemisinin-resistant Plasmodium falciparum malaria.	Capillary electrophoresis
W17600	Cambodia	AS-SE-E	2002	3D7_REF	Asia	A molecular marker of artemisinin-resistant Plasmodium falciparum malaria.	Capillary electrophoresis
W17601	Cambodia	AS-SE-E	2002	3D7_REF	Asia	A molecular marker of artemisinin-resistant Plasmodium falciparum malaria.	Capillary electrophoresis
W17602	Cambodia	AS-SE-E	2002	3D7_REF	Asia	A molecular marker of artemisinin-resistant Plasmodium falciparum malaria.	Capillary electrophoresis
W17603	Cambodia	AS-SE-E	2002	3D7_REF	Asia	A molecular marker of artemisinin-resistant Plasmodium falciparum malaria.	Capillary electrophoresis
W17604	Cambodia	AS-SE-E	2002	3D7_REF	Asia	A molecular marker of artemisinin-resistant Plasmodium falciparum malaria.	Capillary electrophoresis
W17605	Cambodia	AS-SE-E	2002	3D7_REF	Asia	A molecular marker of artemisinin-resistant Plasmodium falciparum malaria.	Capillary electrophoresis
W17606	Cambodia	AS-SE-E	2002	3D7_REF	Asia	A molecular marker of artemisinin-resistant Plasmodium falciparum malaria.	Capillary electrophoresis
W17607	Cambodia	AS-SE-E	2002	3D7_REF	Asia	A molecular marker of artemisinin-resistant Plasmodium falciparum malaria.	Capillary electrophoresis
W17608	Cambodia	AS-SE-E	2002	3D7_REF	Asia	A molecular marker of artemisinin-resistant Plasmodium falciparum malaria.	Capillary electrophoresis
W17609	Cambodia	AS-SE-E	2002	3D7_REF	Asia	A molecular marker of artemisinin-resistant Plasmodium falciparum malaria.	Capillary electrophoresis
W17610	Cambodia	AS-SE-E	2002	3D7_REF	Asia	A molecular marker of artemisinin-resistant Plasmodium falciparum malaria.	Capillary electrophoresis
W17611	Cambodia	AS-SE-E	2002	3D7_REF	Asia	A molecular marker of artemisinin-resistant Plasmodium falciparum malaria.	Capillary electrophoresis
W17612	Cambodia	AS-SE-E	2002	3D7_REF	Asia	A molecular marker of artemisinin-resistant Plasmodium falciparum malaria.	Capillary electrophoresis
W17613	Cambodia	AS-SE-E	2002	3D7_REF	Asia	A molecular marker of artemisinin-resistant Plasmodium falciparum malaria.	Capillary electrophoresis
W17614	Cambodia	AS-SE-E	2002	3D7_REF	Asia	A molecular marker of artemisinin-resistant Plasmodium falciparum malaria.	Capillary electrophoresis
W17615	Cambodia	AS-SE-E	2002	3D7_REF	Asia	A molecular marker of artemisinin-resistant Plasmodium falciparum malaria.	Capillary electrophoresis
W17616	Cambodia	AS-SE-E	2002	3D7_REF	Asia	A molecular marker of artemisinin-resistant Plasmodium falciparum malaria.	Capillary electrophoresis
W17617	Cambodia	AS-SE-E	2002	3D7_REF	Asia	A molecular marker of artemisinin-resistant Plasmodium falciparum malaria.	Capillary electrophoresis
W17618	Cambodia	AS-SE-E	2002	3D7_REF	Asia	A molecular marker of artemisinin-resistant Plasmodium falciparum malaria.	Capillary electrophoresis
W17619	Cambodia	AS-SE-E	2002	3D7_REF	Asia	A molecular marker of artemisinin-resistant Plasmodium falciparum malaria.	Capillary electrophoresis
W17620	Cambodia	AS-SE-E	2002	3D7_REF	Asia	A molecular marker of artemisinin-resistant Plasmodium falciparum malaria.	Capillary electrophoresis
W17621	Cambodia	AS-SE-E	2002	3D7_REF	Asia	A molecular marker of artemisinin-resistant Plasmodium falciparum malaria.	Capillary electrophoresis
W17622	Cambodia	AS-SE-E	2002	3D7_REF	Asia	A molecular marker of artemisinin-resistant Plasmodium falciparum malaria.	Capillary electrophoresis
W17623	Cambodia	AS-SE-E	2002	3D7_REF	Asia	A molecular marker of artemisinin-resistant Plasmodium falciparum malaria.	Capillary electrophoresis
W17624	Cambodia	AS-SE-E	2002	3D7_REF	Asia	A molecular marker of artemisinin-resistant Plasmodium falciparum malaria.	Capillary electrophoresis
W17625	Cambodia	AS-SE-E	2002	3D7_REF	Asia	A molecular marker of artemisinin-resistant Plasmodium falciparum malaria.	Capillary electrophoresis
W17626	Cambodia	AS-SE-E	2002	3D7_REF	Asia	A molecular marker of artemisinin-resistant Plasmodium falciparum malaria.	Capillary electrophoresis
W17627	Cambodia	AS-SE-E	2002	3D7_REF	Asia	A molecular marker of artemisinin-resistant Plasmodium falciparum malaria.	Capillary electrophoresis
W17628	Cambodia	AS-SE-E	2002	3D7_REF	Asia	A molecular marker of artemisinin-resistant Plasmodium falciparum malaria.	Capillary electrophoresis
W17629	Cambodia	AS-SE-E	2002	3D7_REF	Asia	A molecular marker of artemisinin-resistant Plasmodium falciparum malaria.	Capillary electrophoresis
W17630	Cambodia	AS-SE-E	2002	3D7_REF	Asia	A molecular marker of artemisinin-resistant Plasmodium falciparum malaria.	Capillary electrophoresis
W17631	Cambodia	AS-SE-E	2002	3D7_REF	Asia	A molecular marker of artemisinin-resistant Plasmodium falciparum malaria.	Capillary electrophoresis
W17632	Cambodia	AS-SE-E	2002	3D7_REF	Asia	A molecular marker of artemisinin-resistant Plasmodium falciparum malaria.	Capillary electrophoresis
W17633	Cambodia	AS-SE-E	2002	3D7_REF	Asia	A molecular marker of artemisinin-resistant Plasmodium falciparum malaria.	Capillary electrophoresis
W17634	Cambodia	AS-SE-E	2002	3D7_REF	Asia	A molecular marker of artemisinin-resistant Plasmodium falciparum malaria.	Capillary electrophoresis
W17635	Cambodia	AS-SE-E	2002	3D7_REF	Asia	A molecular marker of artemisinin-resistant Plasmodium falciparum malaria.	Capillary electrophoresis
W17636	Cambodia	AS-SE-E	2002	3D7_REF	Asia	A molecular marker of artemisinin-resistant Plasmodium falciparum malaria.	Capillary electrophoresis
W17637	Cambodia	AS-SE-E	2002	3D7_REF	Asia	A molecular marker of artemisinin-resistant Plasmodium falciparum malaria.	Capillary electrophoresis
W17638	Cambodia	AS-SE-E	2002	3D7_REF	Asia	A molecular marker of artemisinin-resistant Plasmodium falciparum malaria.	Capillary electrophoresis
W17639	Cambodia	AS-SE-E	2002	3D7_REF	Asia	A molecular marker of artemisinin-resistant Plasmodium falciparum malaria.	Capillary electrophoresis
W17640	Cambodia	AS-SE-E	2002	3D7_REF	Asia	A molecular marker of artemisinin-resistant Plasmodium falciparum malaria.	Capillary electrophoresis
W17641	Cambodia	AS-SE-E	2002	3D7_REF	Asia	A molecular marker of artemisinin-resistant Plasmodium falciparum malaria.	Capillary electrophoresis
W17642	Cambodia	AS-SE-E	2002	3D7_REF	Asia	A molecular marker of artemisinin-resistant Plasmodium falciparum malaria.	Capillary electrophoresis
W17643	Cambodia	AS-SE-E	2002	3D7_REF	Asia	A molecular marker of artemisinin-resistant Plasmodium falciparum malaria.	Capillary electrophoresis
W17644	Cambodia	AS-SE-E	2002	3D7_REF	Asia	A molecular marker of artemisinin-resistant Plasmodium falciparum malaria.	Capillary electrophoresis
W17645	Cambodia	AS-SE-E	2002	3D7_REF	Asia	A molecular marker of artemisinin-resistant Plasmodium falciparum malaria.	Capillary electrophoresis
W17646	Cambodia	AS-SE-E	2002	3D7_REF	Asia	A molecular marker of artemisinin-resistant Plasmodium falciparum malaria.	Capillary electrophoresis
W17647	Cambodia	AS-SE-E	2002	3D7_REF	Asia	A molecular marker of artemisinin-resistant Plasmodium falciparum malaria.	Capillary electrophoresis
W17648	Cambodia	AS-SE-E	2002	3D7_REF	Asia	A molecular marker of artemisinin-resistant Plasmodium falciparum malaria.	Capillary electrophoresis
W17649	Cambodia	AS-SE-E	2002	3D7_REF	Asia	A molecular marker of artemisinin-resistant Plasmodium falciparum malaria.	Capillary electrophoresis
W17650	Cambodia	AS-SE-E	2002	3D7_REF	Asia	A molecular marker of artemisinin-resistant Plasmodium falciparum malaria.	Capillary electrophoresis
W17651	Cambodia	AS-SE-E	2002	3D7_REF	Asia	A molecular marker of artemisinin-resistant Plasmodium falciparum malaria.	Capillary electrophoresis
W17652	Cambodia	AS-SE-E	2002	3D7_REF	Asia	A molecular marker of artemisinin-resistant Plasmodium falciparum malaria.	Capillary electrophoresis
W17653	Cambodia	AS-SE-E	2002	3D7_REF	Asia	A molecular marker of artemisinin-resistant Plasmodium falciparum malaria.	Capillary electrophoresis
W17654	Cambodia	AS-SE-E	2002	3D7_REF	Asia	A molecular marker of artemisinin-resistant Plasmodium falciparum malaria.	Capillary electrophoresis
W17655	Cambodia	AS-SE-E	2002	3D7_REF	Asia	A molecular marker of artemisinin-resistant Plasmodium falciparum malaria.	Capillary electrophoresis
W17656	Cambodia	AS-SE-E	2002	3D7_REF	Asia	A molecular marker of artemisinin-resistant Plasmodium falciparum malaria.	Capillary electrophoresis
W17657	Cambodia	AS-SE-E	2002	3D7_REF	Asia	A molecular marker of artemisinin-resistant Plasmodium falciparum malaria.	Capillary electrophoresis
W17658	Cambodia	AS-SE-E	2002	3D7_REF	Asia	A molecular marker of artemisinin-resistant Plasmodium falciparum malaria.	Capillary electrophoresis
W17659	Cambodia	AS-SE-E	2002	3D7_REF	Asia	A molecular marker of artemisinin-resistant Plasmodium falciparum malaria.	Capillary electrophoresis
W17660	Cambodia	AS-SE-E	2002	3D7_REF	Asia	A molecular marker of artemisinin-resistant Plasmodium falciparum malaria.	Capillary electrophoresis
W17661	Cambodia	AS-SE-E	2002	3D7_REF	Asia	A molecular marker of artemisinin-resistant Plasmodium falciparum malaria.	Capillary electrophoresis
W17662	Cambodia	AS-SE-E	2002	3D7_REF	Asia	A molecular marker of artemisinin-resistant Plasmodium falciparum malaria.	Capillary electrophoresis
W17663	Cambodia	AS-SE-E	2002	3D7_REF	Asia	A molecular marker of artemisinin-resistant Plasmodium falciparum malaria.	Capillary electrophoresis
W17664	Cambodia	AS-SE-E	2002	3D7_REF	Asia	A molecular marker of artemisinin-resistant Plasmodium falciparum malaria.	Capillary electrophoresis
W17665	Cambodia	AS-SE-E	2002	3D7_REF	Asia	A molecular marker of artemisinin-resistant Plasmodium falciparum malaria.	Capillary electrophoresis
W17666	Cambodia	AS-SE-E	2002	3D7_REF	Asia	A molecular marker of artemisinin-resistant Plasmodium falciparum malaria.	Capillary electrophoresis
W17667	Cambodia	AS-SE-E	2002	3D7_REF	Asia	A molecular marker of artemisinin-resistant Plasmodium falciparum malaria.	Capillary electrophoresis
W17668	Cambodia	AS-SE-E	2002	3D7_REF	Asia	A molecular marker of artemisinin-resistant Plasmodium falciparum malaria.	Capillary electrophoresis
W17669	Cambodia	AS-SE-E	2002	3D7_REF	Asia	A molecular marker of artemisinin-resistant Plasmodium falciparum malaria.	Capillary electrophoresis
W17670	Cambodia	AS-SE-E	2002	3D7_REF	Asia	A molecular marker of artemisinin-resistant Plasmodium falciparum malaria.	Capillary electrophoresis
W17671	Cambodia	AS-SE-E	2002	3D7_REF	Asia	A molecular marker of artemisinin-resistant Plasmodium falciparum malaria.	Capillary electrophoresis
W17672	Cambodia	AS-SE-E	2002	3D7_REF	Asia	A molecular marker of artemisinin-resistant Plasmodium falciparum malaria.	Capillary electrophoresis
W17673	Cambodia	AS-SE-E	2002	3D7_REF	Asia	A molecular marker of artemisinin-resistant Plasmodium falciparum malaria.	Capillary electrophoresis
W17674	Cambodia	AS-SE-E	2002	3D7_REF	Asia	A molecular marker of artemisinin-resistant Plasmodium falciparum malaria.	Capillary electrophoresis
W17675	Cambodia	AS-SE-E	2002	3D7_REF	Asia	A molecular marker of artemisinin-resistant Plasmodium falciparum malaria.	Capillary electrophoresis
W17676	Cambodia	AS-SE-E	2002	3D7_REF	Asia	A molecular marker of artemisinin-resistant Plasmodium falciparum malaria.	Capillary electrophoresis
W17677	Cambodia	AS-SE-E	2002	3D7_REF	Asia	A molecular marker of artemisinin-resistant Plasmodium falciparum malaria.	Capillary electrophoresis
W17678	Cambodia	AS-SE-E	2002	3D7_REF	Asia	A molecular marker of artemisinin-resistant Plasmodium falciparum malaria.	Capillary electrophoresis
W17679	Cambodia	AS-SE-E	2002	3D7_REF	Asia	A molecular marker of artemisinin-resistant Plasmodium falciparum malaria.	Capillary electrophoresis
W17680	Cambodia	AS-SE-E	2002	3D7_REF	Asia	A molecular marker of artemisinin-resistant Plasmodium falciparum malaria.	Capillary electrophoresis
W17681	Cambodia	AS-SE-E	2002	3D7_REF	Asia	A molecular marker of artemisinin-resistant Plasmodium falciparum malaria.	Capillary electrophoresis
W17682	Cambodia	AS-SE-E	2002	3D7_REF	Asia	A molecular marker of artemisinin-resistant Plasmodium falciparum malaria.	Capillary electrophoresis
W17683	Cambodia	AS-SE-E	2002	3D7_REF	Asia	A molecular marker of artemisinin-resistant Plasmodium falciparum malaria.	Capillary electrophoresis
W17684	Cambodia	AS-SE-E	2002	3D7_REF	Asia	A molecular marker of artemisinin-resistant Plasmodium falciparum malaria.	Capillary electrophoresis
W17685	Cambodia	AS-SE-E	2002	3D7_REF	Asia	A molecular marker of artemisinin-resistant Plasmodium falciparum malaria.	Capillary electrophoresis
W17686	Cambodia	AS-SE-E	2002	3D7_REF	Asia	A molecular marker of artemisinin-resistant Plasmodium falciparum malaria.	Capillary electrophoresis
W17687	Cambodia	AS-SE-E	2002	3D7_REF	Asia	A molecular marker of artemisinin-resistant Plasmodium falciparum malaria.	Capillary electrophoresis
W17688	Cambodia	AS-SE-E	2002	3D7_REF	Asia	A molecular marker of artemisinin-resistant Plasmodium falciparum malaria.	Capillary electrophoresis
W17689	Cambodia	AS-SE-E	2002	3D7_REF	Asia	A molecular marker of artemisinin-resistant Plasmodium falciparum malaria.	Capillary electrophoresis
W17690	Cambodia	AS-SE-E	2002	3D7_REF	Asia	A molecular marker of artemisinin-resistant Plasmodium falciparum malaria.	Capillary electrophoresis
W17691	Cambodia	AS-SE-E	2002	3D7_REF	Asia	A molecular marker of artemisinin-resistant Plasmodium falciparum malaria.	Capillary electrophoresis
W17692	Cambodia	AS-SE-E	2002	3D7_REF	Asia	A molecular marker of artemisinin-resistant Plasmodium falciparum malaria.	Capillary electrophoresis
W17693	Cambodia	AS-SE-E	2002	3D7_REF	Asia	A molecular marker of artemisinin-resistant Plasmodium falciparum malaria.	Capillary electrophoresis
W17694	Cambodia	AS-SE-E	2002	3D7_REF	Asia	A molecular marker of artemisinin-resistant Plasmodium falciparum malaria.	Capillary electrophoresis
W17695	Cambodia	AS-SE-E	2002	3D7_REF	Asia	A molecular marker of artemisinin-resistant Plasmodium falciparum malaria.	Capillary electrophoresis
[truncated: 110,934 more rows]
